# Supplementary material for: Placental DNA methylation changes and the early prediction of autism in full-term newborns
Source: PLoS One. 2021 Jul 14;16(7):e0253340. doi: 10.1371/journal.pone.0253340 (PMC8279352; doi:10.1371/journal.pone.0253340)
Supplement: S2 Table — Target ID, Gene ID, chromosome, p-value, FDR p-values, % methylation, and AUC ROC details are given. (XLSX) [file pone.0253340.s002.xlsx]

## Sheet: Sheet1
Target ID	CHR	p-Val	FDR p-val	AUC	CI_lower	CI_upper	% Methylation Cases	% Methylation Control	% Methylation Difference	Gene	UCSC_REFGENE_GROUP
rs5931272		4.32519e-52	1.94634e-46	0.692857	0.47092	0.914794	43.9915	9.76044	34.2311
cg16699528	7	2.60239e-50	1.17108e-44	0.807143	0.619296	0.99499	66.0232	34.1523	31.8709	GATS;GATS;PVRIG;GATS;GATS	Body;3'UTR;TSS1500;Body;Body
cg15436096	14	5.82058e-50	2.61926e-44	0.871429	0.713833	1	45.3501	13.9629	31.3871	GPR135	1stExon
rs9839873		7.00413e-50	3.15186e-44	0.7	0.479604	0.920396	53.4168	22.1418	31.2749
cg19949776	15	9.16182e-50	4.12282e-44	0.721429	0.50609	0.936767	70.041	38.9295	31.1115	LOC100132724;AP4E1	TSS200;Body
cg13342370	13	1.85007e-49	8.32534e-44	0.857143	0.691919	1	74.3205	43.6405	30.6801	ITGBL1	Body
rs1019916		2.08309e-49	9.3739e-44	0.814286	0.629328	0.999243	61.5556	30.9489	30.6067
cg21893185	14	5.30035e-49	2.38516e-43	0.814286	0.629328	0.999243	41.9186	11.8949	30.0237	GPR135	TSS200
cg09859398	14	5.58751e-49	2.51438e-43	0.885714	0.736379	1	47.0263	17.0359	29.9904	GPR135;GPR135	5'UTR;1stExon
cg08210468	2	1.89758e-48	8.53913e-43	0.757143	0.551763	0.962523	73.5262	44.3148	29.2115
cg01462799	19	3.24042e-48	1.45819e-42	0.892857	0.747918	1	52.2987	23.4337	28.8651	UPF1	Body
cg22117893	13	7.07904e-48	3.18557e-42	0.8	0.609366	0.990634	46.5221	18.1691	28.353
cg27057480	10	7.35271e-48	3.30872e-42	0.714286	0.497188	0.931384	65.1313	36.8033	28.328	ARHGAP22	Body
cg04798314	1	1.80075e-47	8.10336e-42	0.764286	0.561141	0.96743	56.5208	28.7892	27.7316	SMYD3	Body
cg11401394	6	4.96767e-47	2.23545e-41	0.835714	0.660081	1	74.1845	47.1408	27.0437	TXNDC5;TXNDC5	Body;Body
cg02275226	11	2.2118e-46	9.95309e-41	0.842857	0.670565	1	46.4421	20.4348	26.0073
cg24330347	15	2.92048e-46	1.31422e-40	0.8	0.609366	0.990634	57.9316	32.1205	25.8111
rs2521373		4.49466e-46	2.02259e-40	0.621429	0.387824	0.855033	72.6527	47.1479	25.5048
cg16411251	14	6.49337e-46	2.92202e-40	0.871429	0.713833	1	42.2577	17.0163	25.2414	GPR135	TSS200
cg18434356	4	6.81006e-46	3.06453e-40	0.814286	0.629328	0.999243	73.2858	48.0786	25.2072	C1QTNF7;C1QTNF7;C1QTNF7	Body;1stExon;5'UTR
cg14629010	X	7.08526e-46	3.18836e-40	0.764286	0.561141	0.96743	68.0634	42.8847	25.1787	ZNF157	TSS200
cg24018148	6	1.20255e-45	5.41146e-40	0.714286	0.497188	0.931384	55.0639	30.2679	24.796	KCNK16;KCNK16;KCNK16;KCNK16	TSS1500;TSS1500;TSS1500;TSS1500
cg13066461	11	1.27381e-45	5.73213e-40	0.821429	0.639467	1	59.9867	35.2326	24.7541	MRGPRX2	5'UTR
cg08429705	19	1.82032e-45	8.19142e-40	0.7	0.479604	0.920396	66.8769	42.3836	24.4934	GNG7	5'UTR
cg17404449	7	2.01344e-45	9.06049e-40	0.757143	0.551763	0.962523	45.1532	20.7338	24.4194	LOC100133091	Body
cg20459037	17	2.92779e-45	1.3175e-39	0.757143	0.551763	0.962523	29.7148	5.5714	24.1434	WDR16;WDR16	3'UTR;3'UTR
cg14341177	9	1.18698e-44	5.34141e-39	0.714286	0.497188	0.931384	48.5161	25.4225	23.0936	BICD2;BICD2	Body;3'UTR
cg15829294	19	1.2819e-44	5.76854e-39	0.9	0.759654	1	31.19	8.15492	23.0351	ZNF709	5'UTR
cg12280326	19	1.4008e-44	6.30361e-39	0.828571	0.649716	1	61.2635	38.2961	22.9675	MIR516B2	TSS1500
cg13989295	17	1.54095e-44	6.93425e-39	0.785714	0.589799	0.981629	42.4922	19.5975	22.8947	SKA2;SKA2	3'UTR;3'UTR
cg10014563	14	3.74331e-44	1.68449e-38	0.8	0.609366	0.990634	43.288	21.0778	22.2102	GPR135	TSS1500
cg16455339	6	5.081e-44	2.28645e-38	0.685714	0.462307	0.909121	55.8242	33.8524	21.9718	ARID1B;ARID1B;ARID1B	Body;Body;Body
rs10882854		5.0845e-44	2.28803e-38	0.728571	0.515068	0.942075	34.4791	12.5078	21.9713
cg09231843	15	6.0664e-44	2.72988e-38	0.707143	0.488359	0.925926	78.2844	56.4516	21.8328	TGM5;TGM5	Body;Body
cg14781242	1	7.06996e-44	3.18148e-38	0.707143	0.488359	0.925926	71.8148	50.1024	21.7124	LCK;LCK	5'UTR;TSS1500
cg04579183	15	7.60893e-44	3.42402e-38	0.771429	0.570605	0.972252	38.3361	16.6816	21.6545	NCRNA00052	TSS1500
cg25388952	17	8.09085e-44	3.64088e-38	0.707143	0.488359	0.925926	56.7364	35.1304	21.606	CCDC57	Body
rs10457834		1.472e-43	6.624e-38	0.728571	0.515068	0.942075	43.8275	22.6973	21.1303
cg10117599	7	2.5588e-43	1.15146e-37	0.735714	0.524122	0.947306	59.488	38.8024	20.6856	PRKAR1B;PRKAR1B;PRKAR1B;PRKAR1B;PRKAR1B;PRKAR1B	Body;Body;Body;Body;Body;Body
cg13683939	9	2.76986e-43	1.24644e-37	0.778571	0.580157	0.976986	74.9586	54.3371	20.6215
cg16338321	17	2.96604e-43	1.33472e-37	0.764286	0.561141	0.96743	72.8401	52.2741	20.566
cg03965172	4	3.55386e-43	1.59924e-37	0.735714	0.524122	0.947306	64.8468	44.4277	20.419
cg07876831	13	4.15412e-43	1.86936e-37	0.728571	0.515068	0.942075	69.073	48.7812	20.2918	TMCO3	Body
cg21015022	7	5.00629e-43	2.25283e-37	0.65	0.420269	0.879731	39.5317	19.3926	20.1391	PARP12	TSS200
cg08229199	14	5.55408e-43	2.49934e-37	0.75	0.542468	0.957532	40.0939	20.0401	20.0538	GPR135	TSS1500
cg16403360	2	5.94003e-43	2.67302e-37	0.664286	0.436882	0.891689	57.889	37.8904	19.9986	MIR216A	TSS200
cg15113168	11	6.06755e-43	2.7304e-37	0.814286	0.629328	0.999243	80.9436	60.9625	19.9811	ODZ4	Body
cg18014246	7	6.68043e-43	3.00619e-37	0.757143	0.551763	0.962523	56.6334	36.7316	19.9018	PRKAR1B;PRKAR1B;PRKAR1B;PRKAR1B;PRKAR1B;PRKAR1B	Body;Body;Body;Body;Body;Body
cg19933311	X	1.07428e-42	4.83425e-37	0.692857	0.47092	0.914794	41.9782	22.4701	19.5081	TRPC5	Body
cg17040924	11	1.09829e-42	4.94232e-37	0.671429	0.445289	0.897568	43.6022	24.1125	19.4897	OR52M1	TSS1500
cg18088486	7	1.3765e-42	6.19424e-37	0.721429	0.50609	0.936767	56.3566	37.0555	19.3011	CUX1;CUX1;CUX1	Body;Body;Body
cg20960322	1	1.55077e-42	6.97849e-37	0.635714	0.403918	0.867511	65.0837	45.8825	19.2011
cg07878625	7	1.89671e-42	8.53519e-37	0.657143	0.428542	0.885743	68.6612	49.6294	19.0318	ZNF783	Body
cg06833981	6	2.14692e-42	9.66112e-37	0.585714	0.348686	0.822743	77.224	58.2968	18.9272	BAT2	Body
cg13585334	7	2.34502e-42	1.05526e-36	0.678571	0.453764	0.903379	81.9441	63.0915	18.8525
cg12360084	22	2.35925e-42	1.06166e-36	0.785714	0.589799	0.981629	74.099	55.2516	18.8474	AIFM3;AIFM3;AIFM3;AIFM3	5'UTR;5'UTR;TSS200;TSS200
cg00554969	X	2.53411e-42	1.14035e-36	0.757143	0.551763	0.962523	48.0065	29.2196	18.7868	TBX22;TBX22;TBX22	Body;5'UTR;Body
cg11418607	15	2.89696e-42	1.30363e-36	0.75	0.542468	0.957532	58.7406	40.0674	18.6732
cg27230769	6	2.98839e-42	1.34478e-36	0.664286	0.436882	0.891689	46.4198	27.773	18.6468	LOC285830;LOC285830	Body;Body
cg22821834	14	3.96904e-42	1.78607e-36	0.785714	0.589799	0.981629	36.7916	18.387	18.4046	GPR135	1stExon
cg04329105	14	4.04349e-42	1.81957e-36	0.871429	0.713833	1	46.1944	27.8057	18.3887	GPR135	TSS1500
cg26832639	19	4.21025e-42	1.89461e-36	0.685714	0.462307	0.909121	58.4139	40.0598	18.3541	KLK5;KLK5;KLK5	TSS1500;TSS1500;TSS1500
cg19383075	1	4.53117e-42	2.03903e-36	0.871429	0.713833	1	42.8084	24.5173	18.2911	C1orf115	Body
cg10890644	10	5.73975e-42	2.58289e-36	0.828571	0.649716	1	33.0789	14.9912	18.0877	TUBAL3	TSS200
cg17204288	X	9.51411e-42	4.28135e-36	0.764286	0.561141	0.96743	66.9848	49.3354	17.6494	GAGE2A	5'UTR
cg27079096	11	9.66687e-42	4.35009e-36	0.692857	0.47092	0.914794	51.2819	33.6464	17.6355	OR52B4	TSS200
cg08103472	15	1.47759e-41	6.64915e-36	0.75	0.542468	0.957532	38.2595	20.9957	17.2638
cg01528832	10	1.48912e-41	6.70102e-36	0.742857	0.533255	0.952459	42.0061	24.7492	17.2569	JMJD1C;LOC84989	Body;Body
cg17004290	4	1.50061e-41	6.75276e-36	0.771429	0.570605	0.972252	58.4938	41.2436	17.2502	CYP2U1	Body
cg25126301	7	1.53753e-41	6.91888e-36	0.714286	0.497188	0.931384	48.2095	30.9807	17.2288	DTX2;DTX2;DTX2;DTX2	5'UTR;5'UTR;5'UTR;TSS1500
cg06352538	12	1.5476e-41	6.9642e-36	0.814286	0.629328	0.999243	52.1574	34.9343	17.223	KIAA0748;KIAA0748	Body;Body
cg07414422	10	1.5731e-41	7.07896e-36	0.764286	0.561141	0.96743	82.4552	65.2465	17.2086
cg25361454	7	1.76746e-41	7.95355e-36	0.678571	0.453764	0.903379	71.3943	54.2885	17.1059	ADAP1	Body
cg06293782	6	1.93451e-41	8.70531e-36	0.85	0.681176	1	27.5597	10.5337	17.026	HLA-DQA2	Body
cg08590378	X	1.99721e-41	8.98744e-36	0.578571	0.341042	0.816101	43.8787	26.881	16.9978	SYTL5;SYTL5;SYTL5	5'UTR;TSS1500;5'UTR
cg09810925	X	2.23346e-41	1.00506e-35	0.814286	0.629328	0.999243	30.1615	13.2629	16.8986	BCOR;BCOR	5'UTR;5'UTR
cg06358636	6	2.65e-41	1.1925e-35	0.771429	0.570605	0.972252	74.2558	57.5093	16.7465
cg17869311	3	2.7054e-41	1.21743e-35	0.614286	0.379872	0.8487	70.5445	53.8164	16.7281	GXYLT2	Body
cg06924902	8	3.42433e-41	1.54095e-35	0.771429	0.570605	0.972252	75.0128	58.4953	16.5175	ZFAT;ZFAT;ZFATAS	Body;Body;TSS1500
cg11973981	7	4.08716e-41	1.83922e-35	0.714286	0.497188	0.931384	41.188	24.8294	16.3586	ISPD;ISPD	Body;Body
cg25299580	10	4.1564e-41	1.87038e-35	0.685714	0.462307	0.909121	74.6532	58.3097	16.3435
cg04417708	17	4.5568e-41	2.05056e-35	0.778571	0.580157	0.976986	74.144	57.8834	16.2607	ZZEF1	Body
cg27409478	3	4.67146e-41	2.10216e-35	0.757143	0.551763	0.962523	42.5433	26.305	16.2383	ZNF717	TSS200
cg05217962	14	6.1288e-41	2.75796e-35	0.8	0.609366	0.990634	24.027	8.0344	15.9926	GPR135	TSS200
cg21032945	5	6.97075e-41	3.13684e-35	0.835714	0.660081	1	73.4921	57.6164	15.8757
cg14021373	9	9.00354e-41	4.05159e-35	0.621429	0.387824	0.855033	85.8417	70.1994	15.6423	DAB2IP	TSS1500
cg25958450	19	9.39116e-41	4.22602e-35	0.685714	0.462307	0.909121	29.0492	13.4456	15.6037	ZNF681	TSS200
cg15133344	X	9.85748e-41	4.43587e-35	0.75	0.542468	0.957532	24.8889	9.32967	15.5593	BCOR;BCOR	5'UTR;5'UTR
cg27256423	8	1.04216e-40	4.68971e-35	0.921429	0.796235	1	85.5532	70.045	15.5082
cg15965301	17	1.04394e-40	4.69774e-35	0.857143	0.691919	1	77.859	62.3523	15.5067
cg21377340	4	1.10487e-40	4.97189e-35	0.835714	0.660081	1	82.5923	67.1378	15.4546	ADAMTS3	Body
cg18315976	7	1.10779e-40	4.98506e-35	0.828571	0.649716	1	91.2274	75.7753	15.4521
cg08657228	20	1.16503e-40	5.24262e-35	0.807143	0.619296	0.99499	29.3694	13.9636	15.4058	DEFB128	TSS1500
cg11519708	7	1.24091e-40	5.58408e-35	0.628571	0.395839	0.861304	80.2504	64.9026	15.3477	MAD1L1;MAD1L1;MAD1L1	Body;Body;Body
cg25873532	X	1.27754e-40	5.74891e-35	0.8	0.609366	0.990634	80.7653	65.4444	15.3209
cg19484093	4	1.91188e-40	8.60344e-35	0.657143	0.428542	0.885743	78.0867	63.139	14.9476
cg19642189	7	1.91995e-40	8.63978e-35	0.707143	0.488359	0.925926	27.2389	12.2952	14.9437	TP53TG1;CROT;CROT;CROT	TSS200;TSS200;TSS200;TSS200
cg13898771	1	2.39599e-40	1.0782e-34	0.721429	0.50609	0.936767	84.7704	70.0332	14.7372
cg12755421	11	2.60821e-40	1.17369e-34	0.857143	0.691919	1	31.1549	16.4971	14.6578	PRKCDBP	TSS1500
cg20832559	3	3.06406e-40	1.37883e-34	0.685714	0.462307	0.909121	88.1304	73.6237	14.5067	CRYBG3	TSS1500
cg27395839	15	4.03855e-40	1.81735e-34	0.6	0.364155	0.835845	81.8756	67.6292	14.2465	RORA;RORA;RORA;RORA	Body;Body;Body;Body
cg10313151	2	6.25142e-40	2.81314e-34	0.628571	0.395839	0.861304	85.5558	71.7244	13.8314
cg09247979	6	6.28281e-40	2.82726e-34	0.635714	0.403918	0.867511	27.5185	13.6919	13.8266	PTPRK;PTPRK	Body;Body
cg06177297	3	7.16382e-40	3.22372e-34	0.742857	0.533255	0.952459	89.0863	75.3852	13.7011	CP	TSS1500
cg15183704	15	1.29184e-39	5.8133e-34	0.621429	0.387824	0.855033	84.8195	71.6866	13.1329
cg13595813	7	1.3421e-39	6.03946e-34	0.757143	0.551763	0.962523	22.3314	9.2355	13.0959	TP53TG1;CROT;CROT;CROT	TSS200;TSS200;TSS200;TSS200
cg07389699	6	1.89017e-39	8.50576e-34	0.764286	0.561141	0.96743	21.6408	8.8787	12.7621	HLA-DQB2	Body
cg01678172	14	2.59413e-39	1.16736e-33	0.9	0.759654	1	19.8723	7.42098	12.4513	GPR135	TSS200
rs6546473		9.16986e-29	4.12644e-23	0.735714	0.524122	0.947306	66.7801	86.2902	-19.5101
cg05292605	14	3.14676e-28	1.41604e-22	0.742857	0.533255	0.952459	60.7881	82.6252	-21.8371	LTBP2	Body
cg11124135	8	6.22553e-28	2.80149e-22	0.75	0.542468	0.957532	55.242	78.4061	-23.1641	LSM1	Body
cg14533999	5	1.51436e-27	6.81463e-22	0.678571	0.453764	0.903379	56.3571	81.2941	-24.9369	ADAMTS2	Body
cg00871204	17	2.28938e-27	1.03022e-21	0.628571	0.395839	0.861304	77.0734	92.1133	-15.0399	ZNF286A;ZNF286A	3'UTR;3'UTR
cg03122926	7	1.17957e-26	5.30805e-21	0.8	0.609366	0.990634	37.2684	66.5011	-29.2326
rs1510189		1.45847e-26	6.56311e-21	0.657143	0.428542	0.885743	59.7853	80.9424	-21.157
rs4742386		3.11685e-26	1.40258e-20	0.8	0.609366	0.990634	37.4672	68.838	-31.3708
cg11251367	1	3.71757e-26	1.67291e-20	0.807143	0.619296	0.99499	22.2604	54.0266	-31.7662	FMN2	Body
cg13103259	18	6.12318e-25	2.75543e-19	0.8	0.609366	0.990634	43.1039	67.1993	-24.0955
cg15561493	7	6.79832e-25	3.05925e-19	0.735714	0.524122	0.947306	51.3953	74.0815	-22.6862	VWDE	Body
cg17707870	13	1.10289e-24	4.96301e-19	0.771429	0.570605	0.972252	12.5588	33.5088	-20.95	LHFP	Body
cg21272897	1	1.56038e-24	7.02171e-19	0.671429	0.445289	0.897568	49.7514	72.6254	-22.874	HSPG2	Body
cg13031029	7	1.7609e-24	7.92407e-19	0.6	0.364155	0.835845	79.1658	92.69	-13.5243	LAMB1	Body
cg03032098	8	3.05214e-24	1.37346e-18	0.664286	0.436882	0.891689	1.42037	15.6006	-14.1803	TUSC3;TUSC3;TUSC3;TUSC3	5'UTR;1stExon;1stExon;5'UTR
cg18239511	14	3.91882e-23	1.76347e-17	0.771429	0.570605	0.972252	40.1378	63.7336	-23.5958
cg27024127	8	8.61118e-22	3.87503e-16	0.835714	0.660081	1	61.5592	80.5888	-19.0296	SCARA3;SCARA3	Body;Body
cg21598190	7	8.81748e-22	3.96787e-16	0.728571	0.515068	0.942075	62.5276	81.2773	-18.7497	MAD1L1;MAD1L1;MAD1L1	Body;Body;Body
cg09785377	15	1.11244e-21	5.00599e-16	0.742857	0.533255	0.952459	64.8524	82.8766	-18.0242	ANXA2;ANXA2;ANXA2;ANXA2	Body;Body;Body;Body
cg24760581	6	8.48385e-21	3.81773e-15	0.685714	0.462307	0.909121	13.0499	32.1221	-19.0721	HLA-DRB1	TSS1500
rs9292570		8.56829e-21	3.85573e-15	0.75	0.542468	0.957532	31.6853	54.321	-22.6358
cg15954263	3	9.23385e-21	4.15523e-15	0.728571	0.515068	0.942075	69.9553	86.0429	-16.0876	FNDC3B;FNDC3B	Body;Body
cg14655569	9	1.47764e-20	6.64936e-15	0.542857	0.303729	0.781985	73.0205	87.9835	-14.963	BICD2;BICD2	3'UTR;3'UTR
cg21074476	12	9.1743e-20	4.12844e-14	0.757143	0.551763	0.962523	70.141	85.8563	-15.7153	APOLD1	Body
cg16162930	1	2.39917e-19	1.07963e-13	0.771429	0.570605	0.972252	53.6708	73.6234	-19.9526
cg25614253	8	3.86264e-19	1.73819e-13	0.792857	0.599535	0.98618	14.6791	33.4082	-18.7292	BAI1	Body
cg11008123	11	7.70429e-19	3.46693e-13	0.7	0.479604	0.920396	56.0527	75.293	-19.2403	LOC283267	TSS1500
cg13748354	7	9.41973e-19	4.23888e-13	0.657143	0.428542	0.885743	62.7844	80.3563	-17.5719	NUDT1;NUDT1;NUDT1;NUDT1;NUDT1;NUDT1;NUDT1	Body;Body;Body;Body;Body;Body;Body
cg13604933	6	1.21044e-18	5.44699e-13	0.707143	0.488359	0.925926	65.6342	82.3679	-16.7336
cg24166916	5	2.48307e-18	1.11738e-12	0.621429	0.387824	0.855033	21.3873	41.4388	-20.0514	ARSB;ARSB	TSS1500;TSS1500
cg05036212	2	4.88185e-18	2.19683e-12	0.985714	0.931596	1	45.4799	66.0907	-20.6108
cg05137263	X	7.63898e-18	3.43754e-12	0.728571	0.515068	0.942075	30.5423	51.4911	-20.9488	NR0B1	TSS200
cg05353869	11	1.24549e-17	5.60471e-12	0.657143	0.428542	0.885743	14.1525	31.8311	-17.6786	KLHL35	Body
cg03639185	4	1.28906e-17	5.80079e-12	0.657143	0.428542	0.885743	55.4908	74.3106	-18.8198
cg23186955	3	1.70744e-17	7.68348e-12	0.75	0.542468	0.957532	17.2665	35.8302	-18.5637	RFTN1	Body
cg12169700	7	3.36953e-17	1.51629e-11	0.664286	0.436882	0.891689	72.4666	86.5929	-14.1263	MAD1L1;MAD1L1;MAD1L1	Body;Body;Body
cg08158105	12	5.12354e-17	2.30559e-11	0.757143	0.551763	0.962523	62.5874	79.5253	-16.938	BRI3BP	Body
cg21589417	2	6.23873e-17	2.80743e-11	0.585714	0.348686	0.822743	64.483	80.8891	-16.4061	UBR3	Body
cg10666341	3	6.4404e-17	2.89818e-11	0.628571	0.395839	0.861304	59.5699	77.1973	-17.6274	PLA1A	3'UTR
cg20776829	4	6.60896e-17	2.97403e-11	0.792857	0.599535	0.98618	3.78123	16.1963	-12.4151	SNCA;SNCA;SNCA;SNCA	TSS1500;5'UTR;TSS1500;TSS1500
cg22274273	6	6.99521e-17	3.14784e-11	0.692857	0.47092	0.914794	40.5553	60.9696	-20.4143
rs213028		8.94652e-17	4.02593e-11	0.635714	0.403918	0.867511	57.538	75.5528	-18.0148
cg07703391	1	1.04798e-16	4.71592e-11	0.678571	0.453764	0.903379	64.9636	81.1512	-16.1876	BMP8B;PPIE	3'UTR;Body
cg18116154	3	1.76456e-16	7.94053e-11	0.921429	0.796235	1	13.4358	30.1834	-16.7476	NMNAT3	5'UTR
cg00735667	3	3.69979e-16	1.66491e-10	0.814286	0.629328	0.999243	13.7164	30.3679	-16.6514
cg10485664	7	4.50885e-16	2.02898e-10	0.821429	0.639467	1	15.0213	32.0539	-17.0326	FEZF1;FEZF1	TSS1500;TSS1500
cg15221604	11	4.84735e-16	2.18131e-10	0.892857	0.747918	1	27.9104	47.5641	-19.6538	ROBO3	Body
cg06841065	2	6.37581e-16	2.86911e-10	0.592857	0.35639	0.829325	74.1678	87.3205	-13.1527	MYO3B;MYO3B	3'UTR;3'UTR
cg10291990	X	6.7527e-16	3.03871e-10	0.7	0.479604	0.920396	17.3911	35.0163	-17.6252	NR0B1	TSS200
cg05208607	16	7.1675e-16	3.22537e-10	0.735714	0.524122	0.947306	49.6601	68.6275	-18.9674	KIAA1609	Body
rs939290		9.05631e-16	4.07534e-10	0.721429	0.50609	0.936767	67.2953	82.475	-15.1797
cg14007688	9	1.26444e-15	5.68999e-10	0.771429	0.570605	0.972252	51.936	70.4356	-18.4996	DBH	Body
cg20222926	7	1.32475e-15	5.96139e-10	0.814286	0.629328	0.999243	9.51756	24.1993	-14.6817	FEZF1;FEZF1	TSS1500;TSS1500
cg18075755	4	1.34563e-15	6.05533e-10	0.614286	0.379872	0.8487	62.2423	78.6637	-16.4214	C1QTNF7;C1QTNF7;C1QTNF7	5'UTR;Body;5'UTR
cg18339359	8	1.36558e-15	6.14513e-10	0.571429	0.33346	0.809397	81.2481	91.85	-10.6019	SLC25A37	Body
cg13470341	9	1.38987e-15	6.25442e-10	0.821429	0.639467	1	5.68916	18.5081	-12.8189	DMRT3	Body
cg24522768	11	1.40216e-15	6.3097e-10	0.757143	0.551763	0.962523	62.1005	45.119	16.9815
cg26709433	6	1.85125e-15	8.33061e-10	0.692857	0.47092	0.914794	70.111	53.8095	16.3015
cg05509228	6	1.87577e-15	8.44096e-10	0.707143	0.488359	0.925926	69.0778	52.8087	16.269	SMOC2;SMOC2	Body;Body
cg01664300	6	1.92616e-15	8.66772e-10	0.692857	0.47092	0.914794	71.1293	54.9258	16.2035
cg20686207	X	2.30762e-15	1.03843e-09	0.521429	0.282054	0.760803	11.0903	26.2873	-15.197
cg12034383	7	2.60849e-15	1.17382e-09	0.807143	0.619296	0.99499	21.8295	40.1201	-18.2906	EN2	TSS1500
cg23830185	2	3.43026e-15	1.54362e-09	0.778571	0.580157	0.976986	63.8505	47.1699	16.6806	TNS1	5'UTR
cg18172516	2	3.46819e-15	1.56069e-09	0.764286	0.561141	0.96743	63.9225	47.2694	16.6531	RBMS1;RBMS1	Body;Body
cg23350716	1	3.61608e-15	1.62723e-09	0.714286	0.497188	0.931384	45.8342	64.8752	-19.041	PPIAL4B;PPIAL4A	TSS1500;TSS1500
cg26320890	5	5.00071e-15	2.25032e-09	0.785714	0.589799	0.981629	70.428	84.4237	-13.9957	AHRR	Body
cg12969170	7	5.73569e-15	2.58106e-09	0.714286	0.497188	0.931384	28.4751	15.0599	13.4151	TP53TG1;CROT;CROT;CROT	TSS200;TSS200;TSS200;TSS200
cg03075889	7	5.84606e-15	2.63073e-09	0.764286	0.561141	0.96743	60.4877	77.0277	-16.5401	MAD1L1;MAD1L1;MAD1L1	Body;Body;Body
cg26422465	1	5.87866e-15	2.6454e-09	0.764286	0.561141	0.96743	50.5931	34.1315	16.4616	WDR8	Body
cg25879395	15	6.81922e-15	3.06865e-09	0.807143	0.619296	0.99499	65.4926	80.798	-15.3055	SPG21;SPG21;SPG21	Body;Body;Body
cg14112997	22	8.59405e-15	3.86732e-09	0.671429	0.445289	0.897568	36.2864	55.5855	-19.2991	IL17RA	3'UTR
cg03509467	7	9.99678e-15	4.49855e-09	0.807143	0.619296	0.99499	59.1417	42.5931	16.5486	DTX2;DTX2;DTX2	5'UTR;5'UTR;5'UTR
cg15653209	8	1.02329e-14	4.60481e-09	0.657143	0.428542	0.885743	87.1633	75.3042	11.8591	RHOBTB2;RHOBTB2	TSS1500;5'UTR
cg15150396	2	1.04734e-14	4.71303e-09	0.75	0.542468	0.957532	87.4212	75.6257	11.7955	DYSF;DYSF;DYSF;DYSF;DYSF;DYSF;DYSF;DYSF;DYSF;DYSF;DYSF;DYSF;DYSF;DYSF	Body;Body;Body;Body;Body;Body;Body;Body;Body;Body;Body;Body;Body;Body
cg26583344	X	1.0769e-14	4.84607e-09	0.792857	0.599535	0.98618	21.3818	9.6626	11.7192	FAM70A;FAM70A;FAM70A	Body;Body;Body
cg03816081	10	1.12766e-14	5.07448e-09	0.635714	0.403918	0.867511	21.2977	9.70516	11.5926	LYZL1	TSS1500
cg04080091	6	1.19165e-14	5.3624e-09	0.628571	0.395839	0.861304	82.4476	69.0032	13.4444	NCRNA00171	Body
cg06738063	6	1.24653e-14	5.60941e-09	0.685714	0.462307	0.909121	54.9988	38.5035	16.4952	MLLT4;MLLT4	3'UTR;Body
cg14859874	1	1.51428e-14	6.81427e-09	0.692857	0.47092	0.914794	24.9774	43.311	-18.3336	UBAP2L	Body
cg19416570	19	1.71515e-14	7.71818e-09	0.728571	0.515068	0.942075	17.1347	6.71176	10.4229	ZNF274;ZNF274;ZNF274	Body;Body;5'UTR
cg24491766	7	2.088e-14	9.39599e-09	0.792857	0.599535	0.98618	14.0845	29.7842	-15.6997	CDCA7L;CDCA7L;CDCA7L	TSS200;TSS200;TSS200
cg23121114	X	2.13186e-14	9.59337e-09	0.664286	0.436882	0.891689	14.8757	5.07173	9.80402	IRAK1;IRAK1;IRAK1	Body;Body;Body
cg15251140	8	2.1381e-14	9.62143e-09	0.75	0.542468	0.957532	25.7209	44.0602	-18.3393
cg03269060	3	2.18809e-14	9.84639e-09	0.742857	0.533255	0.952459	35.0946	20.6243	14.4702	RARRES1;RARRES1;RARRES1;RARRES1	5'UTR;1stExon;1stExon;5'UTR
cg00017157	1	2.2494e-14	1.01223e-08	0.671429	0.445289	0.897568	45.1304	29.3123	15.8181
cg05123933	6	2.25695e-14	1.01563e-08	0.628571	0.395839	0.861304	77.9459	63.56	14.3859
cg04510816	X	2.47098e-14	1.11194e-08	0.8	0.609366	0.990634	51.235	35.0049	16.2302	TCEAL6	3'UTR
cg12948621	19	3.14453e-14	1.41504e-08	0.642857	0.412061	0.873653	7.23837	20.1012	-12.8628	HKR1	TSS200
cg16145187	17	3.60113e-14	1.62051e-08	0.7	0.479604	0.920396	25.2575	12.7965	12.461
cg06043048	8	3.63039e-14	1.63368e-08	0.857143	0.691919	1	21.5503	10.0032	11.547
cg08884363	17	4.10833e-14	1.84875e-08	0.75	0.542468	0.957532	59.2969	43.03	16.2669	STAC2	Body
cg12204173	12	4.88116e-14	2.19652e-08	0.664286	0.436882	0.891689	63.4941	78.9255	-15.4314	CPNE8	Body
cg20720056	10	4.99463e-14	2.24758e-08	0.7	0.479604	0.920396	73.1733	58.083	15.0902	ERLIN1;ERLIN1	3'UTR;3'UTR
cg00035449	6	5.65004e-14	2.54252e-08	0.721429	0.50609	0.936767	31.2466	49.8619	-18.6153
cg05022378	19	5.71769e-14	2.57296e-08	0.771429	0.570605	0.972252	31.1097	17.4932	13.6166	ZNF709	5'UTR
cg20847114	2	5.90428e-14	2.65693e-08	0.6	0.364155	0.835845	90.8834	80.7486	10.1348	PLEKHB2;PLEKHB2	5'UTR;5'UTR
cg10996732	17	7.11108e-14	3.19999e-08	<0.50	<0.26	<0.74	74.6875	86.9855	-12.2981	CASKIN2;CASKIN2	Body;Body
cg20609368	11	7.78375e-14	3.50269e-08	0.678571	0.453764	0.903379	79.191	65.3489	13.8421	HBD	TSS1500
cg00974464	21	7.80219e-14	3.51098e-08	0.8	0.609366	0.990634	74.4201	86.7853	-12.3652	PRDM15;PRDM15	Body;Body
cg02478023	19	7.80922e-14	3.51415e-08	0.985714	0.931596	1	65.4042	49.5341	15.8701	MIMT1;PEG3;PEG3;ZIM2;PEG3;PEG3;ZIM2;ZIM2	TSS1500;5'UTR;5'UTR;5'UTR;5'UTR;5'UTR;5'UTR;5'UTR
cg21445918	3	8.20583e-14	3.69263e-08	0.757143	0.551763	0.962523	68.1997	52.5802	15.6195
cg09167828	2	8.55956e-14	3.8518e-08	0.692857	0.47092	0.914794	48.694	32.8478	15.8462	C2orf50	3'UTR
cg08385371	7	9.51739e-14	4.28283e-08	0.871429	0.713833	1	66.2978	50.5455	15.7524	SPAM1;SPAM1	5'UTR;5'UTR
cg03127174	8	1.27657e-13	5.74458e-08	0.592857	0.35639	0.829325	5.80513	17.6342	-11.8291	TUSC3;TUSC3;TUSC3;TUSC3	5'UTR;1stExon;1stExon;5'UTR
cg23603995	6	1.41945e-13	6.38755e-08	0.642857	0.412061	0.873653	53.3159	37.3528	15.9631	ARID1B;ARID1B;ARID1B	Body;Body;Body
cg18315248	4	1.69852e-13	7.64333e-08	0.678571	0.453764	0.903379	74.8256	60.2723	14.5532	FSTL5;FSTL5;FSTL5	Body;Body;Body
cg20253639	12	1.83069e-13	8.23809e-08	0.907143	0.771604	1	4.575	15.6863	-11.1113	PTGES3	TSS1500
cg21655171	7	1.99225e-13	8.96511e-08	0.721429	0.50609	0.936767	82.2129	91.8842	-9.67133	C7orf50;C7orf50;C7orf50;GPR146	Body;Body;Body;1stExon
cg17602481	13	2.26511e-13	1.0193e-07	0.778571	0.580157	0.976986	48.295	66.055	-17.76	RASA3	Body
cg18757817	2	2.78227e-13	1.25202e-07	0.678571	0.453764	0.903379	25.2017	42.7364	-17.5347
cg27529930	15	2.86996e-13	1.29148e-07	0.721429	0.50609	0.936767	21.0158	37.8116	-16.7959	IVD;IVD;IVD;IVD	1stExon;1stExon;5'UTR;5'UTR
cg22817647	X	3.08665e-13	1.38899e-07	0.678571	0.453764	0.903379	19.057	8.4539	10.6031	GPRASP2;GPRASP2	TSS200;TSS200
cg05305893	17	3.36596e-13	1.51468e-07	0.614286	0.379872	0.8487	83.7531	71.4108	12.3424	FGF11;CHRNB1	3'UTR;TSS1500
cg16193029	3	3.39257e-13	1.52665e-07	0.75	0.542468	0.957532	73.3937	85.8341	-12.4405	FBXW12;FBXW12;FBXW12	TSS200;TSS200;TSS200
cg27316710	11	3.42067e-13	1.5393e-07	0.842857	0.670565	1	67.7356	52.392	15.3436	SYT9	Body
cg26722972	16	3.46518e-13	1.55933e-07	0.635714	0.403918	0.867511	61.4944	45.7416	15.7528	SOLH	Body
cg04757661	2	3.71861e-13	1.67338e-07	0.65	0.420269	0.879731	47.8322	32.3506	15.4816
cg22044068	X	4.20829e-13	1.89373e-07	0.7	0.479604	0.920396	20.3241	9.42667	10.8974	CTPS2;CTPS2;CTPS2;CTPS2	TSS200;5'UTR;1stExon;5'UTR
cg10900271	7	4.21216e-13	1.89547e-07	0.642857	0.412061	0.873653	47.382	65.0774	-17.6954
cg14995181	6	4.87422e-13	2.1934e-07	0.507143	0.267899	0.746387	81.696	68.8589	12.8371	TRIM39;TRIM39	Body;Body
cg10306192	11	5.20164e-13	2.34074e-07	0.642857	0.412061	0.873653	24.144	41.3324	-17.1884	MMP27	1stExon
cg19986202	3	5.47639e-13	2.46437e-07	0.728571	0.515068	0.942075	30.0746	17.0306	13.044	MECOM	Body
cg10115321	6	5.73366e-13	2.58015e-07	0.535714	0.296445	0.774983	69.8434	54.846	14.9974	CSNK2B	Body
cg08265181	10	5.83429e-13	2.62543e-07	0.6	0.364155	0.835845	68.8401	53.7341	15.106	HSPA12A	Body
cg21823999	4	6.01913e-13	2.70861e-07	0.9	0.759654	1	6.29168	17.9838	-11.6921	GPM6A;GPM6A	5'UTR;Body
cg13603318	17	6.08159e-13	2.73672e-07	0.728571	0.515068	0.942075	47.0487	64.6802	-17.6315	CCDC46	Body
cg04212500	17	6.2916e-13	2.83122e-07	0.607143	0.371982	0.842303	49.2722	66.6573	-17.385	ERAL1	Body
cg10896276	1	6.34863e-13	2.85688e-07	0.7	0.479604	0.920396	82.5648	91.9716	-9.40674
cg15935227	7	6.70125e-13	3.01556e-07	0.714286	0.497188	0.931384	46.6758	64.3155	-17.6397	PTPRN2;PTPRN2;PTPRN2	Body;Body;Body
cg02591356	2	6.95394e-13	3.12927e-07	0.707143	0.488359	0.925926	19.9941	36.3102	-16.3162
cg23324888	5	7.18181e-13	3.23181e-07	0.75	0.542468	0.957532	33.3073	19.7239	13.5834	C5orf13;C5orf13;C5orf13;C5orf13;C5orf13;C5orf13;C5orf13;C5orf13;C5orf13;C5orf13	TSS1500;TSS200;Body;TSS1500;TSS1500;Body;5'UTR;TSS1500;5'UTR;TSS1500
cg18669823	7	8.27154e-13	3.72219e-07	0.628571	0.395839	0.861304	40.5477	25.9358	14.6119
cg17884327	3	8.7371e-13	3.9317e-07	0.892857	0.747918	1	17.491	33.1415	-15.6505
cg11850659	6	8.82115e-13	3.96952e-07	0.692857	0.47092	0.914794	86.1762	74.7899	11.3863
cg16527629	6	8.85113e-13	3.98301e-07	0.607143	0.371982	0.842303	53.3808	37.8091	15.5716	SPDEF	TSS1500
cg08969669	16	9.33598e-13	4.20119e-07	0.714286	0.497188	0.931384	65.106	49.7775	15.3285	SYT17	Body
cg12024906	19	1.02989e-12	4.63449e-07	0.585714	0.348686	0.822743	8.42848	20.9503	-12.5218	HKR1;HKR1	1stExon;5'UTR
cg23660625	19	1.03583e-12	4.66125e-07	0.664286	0.436882	0.891689	83.0202	70.7041	12.3161	MKNK2;MKNK2	Body;3'UTR
cg07929406	X	1.05743e-12	4.75843e-07	0.814286	0.629328	0.999243	56.7103	72.8769	-16.1666	SOX3	TSS200
cg05572834	X	1.10769e-12	4.98462e-07	0.7	0.479604	0.920396	21.4032	10.3723	11.0309	CTPS2;CTPS2;CTPS2	TSS200;5'UTR;5'UTR
cg07205452	11	1.21449e-12	5.4652e-07	0.55	0.311072	0.788928	89.6638	79.6038	10.06	PRDM10;PRDM10;PRDM10;PRDM10	TSS1500;Body;TSS1500;Body
cg02621032	3	1.35194e-12	6.08375e-07	0.728571	0.515068	0.942075	34.9925	21.2501	13.7424	ZNF717	TSS1500
cg22510794	7	1.38801e-12	6.24602e-07	0.621429	0.387824	0.855033	22.9781	11.6019	11.3762	CROT;CROT;CROT;TP53TG1	TSS1500;TSS1500;TSS1500;Body
cg04917511	2	1.55159e-12	6.98218e-07	0.757143	0.551763	0.962523	22.7288	11.4294	11.2993	C2orf70	TSS200
cg05593887	7	1.65083e-12	7.42875e-07	0.771429	0.570605	0.972252	63.8637	78.4943	-14.6306	MAGI2	Body
cg21139150	21	1.70183e-12	7.65823e-07	0.607143	0.371982	0.842303	42.2184	27.5572	14.6612
cg22274196	13	1.74123e-12	7.83554e-07	0.671429	0.445289	0.897568	37.4371	55.2554	-17.8183
cg03593550	19	1.77041e-12	7.96686e-07	0.692857	0.47092	0.914794	10.8299	24.17	-13.3402	CACNG8;MIR935	Body;TSS200
cg17202313	3	1.92998e-12	8.68491e-07	0.921429	0.796235	1	11.4229	24.9581	-13.5352	SOX2OT	Body
cg19814400	7	1.96451e-12	8.84029e-07	0.828571	0.649716	1	15.8539	30.8201	-14.9662	VIPR2	Body
cg07486230	8	2.06285e-12	9.28283e-07	0.757143	0.551763	0.962523	52.4375	37.0795	15.3579
cg02701278	2	2.37956e-12	1.0708e-06	0.821429	0.639467	1	10.0969	23.0766	-12.9797
cg10498585	3	2.47623e-12	1.11431e-06	0.85	0.681176	1	71.0332	83.796	-12.7628
cg01081438	1	2.6579e-12	1.19605e-06	0.735714	0.524122	0.947306	37.7976	55.4929	-17.6953	BRDT;BRDT	5'UTR;5'UTR
cg19058865	19	2.72425e-12	1.22591e-06	0.728571	0.515068	0.942075	17.3285	7.47408	9.85437	STAP2;STAP2	Body;Body
cg11606607	17	2.82699e-12	1.27215e-06	0.721429	0.50609	0.936767	48.8753	65.9121	-17.0368	RNF213;RNF213	Body;Body
cg25807487	11	3.0461e-12	1.37074e-06	0.878571	0.725022	1	55.7215	40.3808	15.3407	MRGPRF;MRGPRF	TSS1500;TSS1500
cg04197823	2	3.20314e-12	1.44141e-06	0.7	0.479604	0.920396	2.21549	11.4093	-9.19381	EML6	1stExon
cg27286614	7	3.32271e-12	1.49522e-06	0.692857	0.47092	0.914794	77.7182	88.4884	-10.7703	MAD1L1;MAD1L1;MAD1L1	Body;Body;Body
cg07601741	5	3.36356e-12	1.5136e-06	0.764286	0.561141	0.96743	52.9618	37.7001	15.2617	GRIA1;GRIA1	Body;Body
cg05320460	15	3.6882e-12	1.65969e-06	0.728571	0.515068	0.942075	46.0742	63.3047	-17.2305
cg13498757	1	3.70808e-12	1.66863e-06	0.8	0.609366	0.990634	49.8092	34.701	15.1082
cg07504393	15	3.84696e-12	1.73113e-06	0.607143	0.371982	0.842303	55.6621	71.6934	-16.0312
cg16991316	10	3.863e-12	1.73835e-06	0.821429	0.639467	1	69.4116	54.808	14.6035
cg24417155	17	4.05085e-12	1.82288e-06	0.642857	0.412061	0.873653	70.416	55.9432	14.4727
rs2125573		4.29855e-12	1.93435e-06	0.635714	0.403918	0.867511	55.9951	40.737	15.258
cg14746884	13	4.52299e-12	2.03535e-06	0.728571	0.515068	0.942075	72.1019	57.8776	14.2243	CDX2	3'UTR
cg21526343	7	4.76517e-12	2.14433e-06	0.707143	0.488359	0.925926	25.2946	13.591	11.7037	TP53TG1;CROT;CROT;CROT	TSS200;TSS200;TSS200;TSS200
cg05867245	20	5.27263e-12	2.37268e-06	0.678571	0.453764	0.903379	77.4918	64.2181	13.2737	ZBTB46	Body
cg04193905	6	5.37904e-12	2.42057e-06	0.778571	0.580157	0.976986	87.0522	76.3372	10.715
cg14293999	14	5.39523e-12	2.42785e-06	0.728571	0.515068	0.942075	51.742	68.2608	-16.5188
cg17735193	17	5.62742e-12	2.53234e-06	0.542857	0.303729	0.781985	68.9773	54.4208	14.5564	CCDC40	Body
cg08147523	2	5.77195e-12	2.59738e-06	0.792857	0.599535	0.98618	68.8873	82.0582	-13.1709	SNTG2	Body
cg01776229	X	6.32846e-12	2.84781e-06	0.821429	0.639467	1	43.8127	61.0524	-17.2398	POU3F4	1stExon
cg13586926	9	6.4391e-12	2.8976e-06	0.671429	0.445289	0.897568	73.2187	85.2101	-11.9914	AKNA	3'UTR
cg17455348	2	6.71675e-12	3.02254e-06	0.664286	0.436882	0.891689	36.6909	23.0017	13.6892
cg01516887	10	7.21132e-12	3.24509e-06	0.628571	0.395839	0.861304	78.9935	66.1144	12.8791	GRK5	Body
cg18420790	5	7.39494e-12	3.32772e-06	0.664286	0.436882	0.891689	38.6176	24.687	13.9306	C5orf13;C5orf13;C5orf13;C5orf13;C5orf13;C5orf13;C5orf13;C5orf13;C5orf13;C5orf13;C5orf13	TSS1500;TSS200;Body;TSS1500;TSS1500;Body;1stExon;5'UTR;TSS1500;TSS1500;TSS1500
cg02399249	17	7.73009e-12	3.47854e-06	0.864286	0.702802	1	5.94574	16.8369	-10.8911	KRT27	Body
cg02113055	10	8.33127e-12	3.74907e-06	0.728571	0.515068	0.942075	48.567	65.3407	-16.7737
cg17222452	3	9.16294e-12	4.12332e-06	0.821429	0.639467	1	17.1438	32.0038	-14.86	MLF1;MLF1;MLF1;MLF1;MLF1	5'UTR;1stExon;1stExon;5'UTR;Body
cg25037777	7	9.92143e-12	4.46464e-06	0.621429	0.387824	0.855033	66.2766	51.598	14.6786
cg12391372	15	1.12635e-11	5.06857e-06	0.792857	0.599535	0.98618	53.6623	69.7297	-16.0674	SEMA4B;SEMA4B	Body;Body
cg04270414	11	1.16233e-11	5.23049e-06	0.742857	0.533255	0.952459	70.789	83.3248	-12.5357	SNX15;SNX15;SAC3D1	Body;Body;TSS1500
rs10796216		1.19053e-11	5.35739e-06	0.671429	0.445289	0.897568	44.1234	29.6821	14.4413
cg15897435	4	1.20234e-11	5.41051e-06	0.542857	0.303729	0.781985	11.3953	3.4118	7.98348	MRPL1	Body
cg17803235	7	1.24974e-11	5.62384e-06	0.678571	0.453764	0.903379	64.8347	78.8139	-13.9792	MAD1L1;MAD1L1;MAD1L1	Body;Body;Body
cg00456685	3	1.25092e-11	5.62916e-06	0.814286	0.629328	0.999243	73.1898	85.065	-11.8752	FBXL2	Body
cg14317285	3	1.39972e-11	6.29874e-06	0.85	0.681176	1	20.0899	35.5171	-15.4272	SOX2OT	Body
cg02938958	X	1.58409e-11	7.12842e-06	0.764286	0.561141	0.96743	21.5454	10.882	10.6635	ARX	Body
cg25826226	15	1.61804e-11	7.28119e-06	0.771429	0.570605	0.972252	4.87934	15.0803	-10.201	MGA;MGA	5'UTR;5'UTR
cg13687570	19	1.67985e-11	7.55934e-06	0.864286	0.702802	1	9.79432	22.1161	-12.3218	HKR1	TSS1500
cg07898018	3	1.70009e-11	7.65042e-06	0.628571	0.395839	0.861304	20.8828	10.3882	10.4947	PARP14	1stExon
cg18572898	6	1.70578e-11	7.67602e-06	0.685714	0.462307	0.909121	16.9838	7.47031	9.51349	HLA-DQA2	Body
cg03101345	19	1.73982e-11	7.82919e-06	0.8	0.609366	0.990634	61.1354	46.2845	14.8509	CTU1	Body
cg20704148	11	1.77889e-11	8.00502e-06	0.642857	0.412061	0.873653	51.786	67.9854	-16.1994	SLCO2B1;SLCO2B1	TSS1500;TSS1500
cg09534232	8	1.91994e-11	8.63973e-06	0.55	0.311072	0.788928	83.9711	72.5723	11.3988	MRPL15	3'UTR
cg17161180	1	2.02122e-11	9.0955e-06	0.664286	0.436882	0.891689	53.4604	38.596	14.8644
cg19285525	2	2.0235e-11	9.10577e-06	0.7	0.479604	0.920396	57.0525	42.1535	14.8989	RBMS1;RBMS1	Body;Body
cg03478313	15	2.0672e-11	9.30241e-06	0.692857	0.47092	0.914794	71.0076	83.3737	-12.366
cg21978135	17	2.19402e-11	9.87311e-06	0.757143	0.551763	0.962523	72.7392	58.9844	13.7547	ABR;ABR;ABR	Body;Body;Body
cg25469351	7	2.26019e-11	1.01708e-05	0.514286	0.274947	0.753624	89.0778	79.38	9.6978	USP42	Body
cg17363276	2	2.26395e-11	1.01878e-05	0.728571	0.515068	0.942075	86.2661	75.5997	10.6664	LOC100271832;LOC285045;LOC285045;LOC285045	TSS1500;Body;Body;Body
cg20259398	7	2.3966e-11	1.07847e-05	0.764286	0.561141	0.96743	10.5518	23.0546	-12.5028	CDCA7L;CDCA7L;CDCA7L	Body;Body;5'UTR
cg07231955	3	2.79926e-11	1.25967e-05	0.578571	0.341042	0.816101	22.7958	11.9325	10.8633
cg11919336	12	2.86244e-11	1.2881e-05	0.95	0.849419	1	54.769	39.96	14.809	GPR109A	TSS200
cg12089439	8	3.02365e-11	1.36064e-05	0.721429	0.50609	0.936767	6.07007	16.6669	-10.5968	TUSC3;TUSC3	Body;Body
cg15625495	1	3.0534e-11	1.37403e-05	0.771429	0.570605	0.972252	18.513	33.3311	-14.8181	VPS72	TSS1500
cg22257941	6	3.07506e-11	1.38378e-05	0.892857	0.747918	1	18.6627	33.5143	-14.8516	HLA-G	Body
cg00079898	11	3.07598e-11	1.38419e-05	0.742857	0.533255	0.952459	56.8606	72.1706	-15.31	OR52N5	TSS1500
cg06870118	3	3.10146e-11	1.39566e-05	0.75	0.542468	0.957532	66.4403	79.8477	-13.4074	TTLL3	TSS1500
cg16886051	11	3.69056e-11	1.66075e-05	0.7	0.479604	0.920396	81.2883	90.5693	-9.28093	GVIN1	TSS1500
cg21728840	19	3.76246e-11	1.69311e-05	0.85	0.681176	1	24.5142	40.4255	-15.9113
cg10167978	15	3.86239e-11	1.73807e-05	0.785714	0.589799	0.981629	73.5285	60.0286	13.4999	CGNL1	Body
cg21885112	7	3.95232e-11	1.77855e-05	0.735714	0.524122	0.947306	52.7451	68.5935	-15.8484	C7orf29;LRRC61;LRRC61	TSS1500;5'UTR;5'UTR
cg00112256	X	4.00621e-11	1.8028e-05	0.785714	0.589799	0.981629	17.5011	7.97256	9.52857	DOCK11;DOCK11	5'UTR;1stExon
cg23775119	13	4.06438e-11	1.82897e-05	0.821429	0.639467	1	86.5947	94.1029	-7.50827	IFT88;IFT88	TSS1500;TSS1500
cg19415746	10	4.35632e-11	1.96035e-05	0.628571	0.395839	0.861304	66.3449	79.6984	-13.3535	NRAP;NRAP	Body;Body
cg20322876	11	4.39798e-11	1.97909e-05	0.657143	0.428542	0.885743	25.9218	14.4588	11.463	C11orf93;C11orf93;C11orf92	5'UTR;1stExon;5'UTR
cg24401557	X	4.5599e-11	2.05195e-05	0.742857	0.533255	0.952459	15.737	6.68997	9.04698	FGF13;FGF13;FGF13;FGF13;FGF13;FGF13	Body;TSS200;Body;Body;Body;Body
cg03822746	5	4.6639e-11	2.09875e-05	0.8	0.609366	0.990634	66.7947	52.5357	14.2589
cg13060624	1	4.73543e-11	2.13094e-05	0.7	0.479604	0.920396	34.6919	21.6798	13.0121
cg03531388	13	5.04217e-11	2.26897e-05	0.685714	0.462307	0.909121	51.5267	36.9357	14.5909
cg00619126	2	5.22732e-11	2.35229e-05	0.821429	0.639467	1	13.3693	26.5988	-13.2295
cg14345128	18	5.24262e-11	2.35918e-05	0.75	0.542468	0.957532	18.9004	33.633	-14.7326	ONECUT2	TSS200
cg04831783	16	5.25166e-11	2.36325e-05	0.692857	0.47092	0.914794	63.8921	49.448	14.444	RNF166	Body
cg13935765	9	5.25418e-11	2.36438e-05	0.707143	0.488359	0.925926	65.2063	50.8484	14.3579
cg04486839	1	5.32978e-11	2.3984e-05	0.685714	0.462307	0.909121	63.414	77.361	-13.947	C1orf192	3'UTR
cg06375967	15	5.40558e-11	2.43251e-05	0.764286	0.561141	0.96743	57.5824	42.9268	14.6556	ISL2	Body
cg14117565	19	5.61148e-11	2.52517e-05	0.8	0.609366	0.990634	61.7028	75.984	-14.2812	ETFB;ETFB	Body;Body
cg10776061	19	5.69564e-11	2.56304e-05	0.642857	0.412061	0.873653	74.1128	60.8019	13.311	MAN2B1	Body
cg00234691	5	5.90225e-11	2.65601e-05	0.85	0.681176	1	17.5968	31.9792	-14.3824	SV2C	TSS200
cg25099095	6	6.21409e-11	2.79634e-05	0.642857	0.412061	0.873653	30.6223	18.3263	12.296
cg23489384	14	6.41934e-11	2.8887e-05	0.585714	0.348686	0.822743	32.1896	19.6326	12.557
cg24688871	1	6.46708e-11	2.91019e-05	0.771429	0.570605	0.972252	42.9998	29.0343	13.9655	C1orf93	Body
cg27497751	19	6.51962e-11	2.93383e-05	0.507143	0.267899	0.746387	19.5801	9.60326	9.97686	MAP2K7	TSS1500
cg06793967	11	6.73295e-11	3.02983e-05	0.621429	0.387824	0.855033	80.7636	68.8096	11.954	PTDSS2	Body
cg15964593	4	6.81118e-11	3.06503e-05	0.757143	0.551763	0.962523	46.8462	32.574	14.2722	AMTN	TSS1500
cg04700648	19	6.87438e-11	3.09347e-05	0.592857	0.35639	0.829325	89.2684	79.864	9.40439	ZNF880	3'UTR
cg09119656	2	6.99673e-11	3.14853e-05	0.835714	0.660081	1	79.5504	67.3252	12.2253	EPAS1	Body
cg01647917	19	7.15387e-11	3.21924e-05	0.635714	0.403918	0.867511	84.8979	92.9116	-8.01365	GZMM	TSS1500
cg09533869	8	7.29342e-11	3.28204e-05	0.628571	0.395839	0.861304	36.056	52.7049	-16.6489	PGCP	5'UTR
cg13554744	1	7.31283e-11	3.29077e-05	0.771429	0.570605	0.972252	5.0692	14.9843	-9.9151	CSRP1;CSRP1	5'UTR;5'UTR
cg00616572	16	7.68909e-11	3.46009e-05	0.521429	0.282054	0.760803	69.6742	82.112	-12.4378	TEKT5	Body
cg24713878	17	7.84445e-11	3.53e-05	0.585714	0.348686	0.822743	2.56323	11.229	-8.66575	P2RX5;P2RX5;P2RX5;P2RX5;P2RX5;P2RX5	1stExon;1stExon;5'UTR;5'UTR;1stExon;5'UTR
cg01659099	15	7.91779e-11	3.56301e-05	0.635714	0.403918	0.867511	18.8525	33.437	-14.5845	IVD;IVD	1stExon;1stExon
cg13719295	9	8.33015e-11	3.74857e-05	0.757143	0.551763	0.962523	64.2972	49.9943	14.303
cg01111358	18	8.63157e-11	3.88421e-05	0.757143	0.551763	0.962523	14.9782	28.5406	-13.5623	ONECUT2	TSS1500
cg03012726	7	8.92742e-11	4.01734e-05	0.785714	0.589799	0.981629	27.9907	44.0599	-16.0692
cg08189989	2	8.95882e-11	4.03147e-05	0.835714	0.660081	1	13.7118	26.8839	-13.1721
cg15410402	X	9.0659e-11	4.07965e-05	0.771429	0.570605	0.972252	15.072	6.29624	8.77576	ZNF673;ZNF673;ZNF673;ZNF673	TSS200;TSS200;TSS200;TSS200
cg07128503	16	9.14963e-11	4.11733e-05	0.778571	0.580157	0.976986	71.3256	83.3128	-11.9872	C16orf74	Body
cg11935063	13	9.29295e-11	4.18183e-05	0.571429	0.33346	0.809397	77.4544	64.8612	12.5932	TMCO3	Body
cg20921096	6	9.36957e-11	4.2163e-05	0.65	0.420269	0.879731	3.1743	12.108	-8.93373	BAT3;BAT3;BAT3;BAT3	TSS1500;TSS1500;TSS1500;TSS1500
cg27501759	3	1.08735e-10	4.89306e-05	0.842857	0.670565	1	5.94586	16.1582	-10.2123	OXTR	Body
cg13653328	5	1.10411e-10	4.9685e-05	0.7	0.479604	0.920396	63.6924	77.4074	-13.715	ABLIM3	TSS1500
cg11439004	17	1.13396e-10	5.10282e-05	0.757143	0.551763	0.962523	4.07178	13.4019	-9.33011	LOC651250	TSS200
cg19587534	1	1.30199e-10	5.85893e-05	0.742857	0.533255	0.952459	44.0058	30.1025	13.9034	TFAP2E	TSS200
cg05420668	16	1.34199e-10	6.03896e-05	0.714286	0.497188	0.931384	12.1185	24.6594	-12.5409	ATP2A1;ATP2A1	Body;Body
cg26873935	16	1.39428e-10	6.27424e-05	0.671429	0.445289	0.897568	75.0488	85.9606	-10.9118
cg15617155	1	1.42104e-10	6.39468e-05	0.9	0.759654	1	25.3058	40.8855	-15.5797
cg08024264	17	1.55886e-10	7.01486e-05	0.771429	0.570605	0.972252	14.6808	27.9716	-13.2908	SCARNA16;C17orf86	TSS1500;TSS1500
cg09037894	6	1.81324e-10	8.15957e-05	0.707143	0.488359	0.925926	44.9709	31.0633	13.9075
cg16863522	2	2.04835e-10	9.21756e-05	0.842857	0.670565	1	59.2063	44.9022	14.3041	DPP10;DPP10	3'UTR;3'UTR
cg21787989	1	2.09291e-10	9.41812e-05	0.657143	0.428542	0.885743	66.513	79.4706	-12.9575	LGALS8;LGALS8	5'UTR;1stExon
rs1416770		2.09403e-10	9.42312e-05	<0.50	<0.26	<0.74	31.3359	47.4193	-16.0834
cg22079827	1	2.15001e-10	9.67505e-05	0.85	0.681176	1	69.7398	81.9408	-12.201	SYT6	Body
cg11210004	10	2.25858e-10	0.000101636	0.628571	0.395839	0.861304	93.1222	85.487	7.63514	TUBGCP2	Body
cg07731336	16	2.36048e-10	0.000106221	0.835714	0.660081	1	60.4496	46.217	14.2326
cg03495868	1	2.38076e-10	0.000107134	0.857143	0.691919	1	19.5396	33.9188	-14.3791	PTGFR;PTGFR;PTGFR;PTGFR	5'UTR;1stExon;1stExon;5'UTR
cg25098497	12	2.41113e-10	0.000108501	0.714286	0.497188	0.931384	2.18834	10.403	-8.21469	GSG1;GSG1	Body;Body
cg17288256	12	2.61324e-10	0.000117596	0.792857	0.599535	0.98618	82.7912	71.6648	11.1264	MGC16384;SLC15A4	TSS1500;Body
cg02340312	6	2.80386e-10	0.000126174	0.614286	0.379872	0.8487	75.0926	85.8623	-10.7697	VPS52	Body
rs6471533		2.91791e-10	0.000131306	0.664286	0.436882	0.891689	69.2484	55.6936	13.5547
cg11897887	20	2.9497e-10	0.000132736	0.664286	0.436882	0.891689	56.1172	70.9288	-14.8116	CST9L	TSS1500
cg06002687	8	3.06852e-10	0.000138083	0.692857	0.47092	0.914794	58.677	73.0692	-14.3922
cg26582643	20	3.12251e-10	0.000140513	0.778571	0.580157	0.976986	12.8338	25.3441	-12.5103	C20orf103;C20orf103	1stExon;5'UTR
cg08477687	1	3.18395e-10	0.000143278	0.742857	0.533255	0.952459	37.4446	24.4448	12.9998	MIR1977	TSS1500
cg24769381	11	3.29506e-10	0.000148278	0.6	0.364155	0.835845	76.233	63.7192	12.5138	GAB2;GAB2;GAB2	Body;1stExon;5'UTR
cg23937582	1	3.39874e-10	0.000152943	0.714286	0.497188	0.931384	79.1098	88.7043	-9.59456	CASZ1;CASZ1	5'UTR;5'UTR
cg02707593	5	3.53767e-10	0.000159195	0.764286	0.561141	0.96743	75.2873	85.9581	-10.6708	PPAP2A;PPAP2A	Body;Body
cg17200447	3	3.70522e-10	0.000166735	0.557143	0.318475	0.795811	19.8706	10.0946	9.77607
cg10741422	19	3.93217e-10	0.000176948	0.7	0.479604	0.920396	41.1469	27.7662	13.3808
cg09856092	Y	4.04028e-10	0.000181813	0.735714	0.524122	0.947306	11.34	3.78944	7.55056	DDX3Y;DDX3Y	TSS200;5'UTR
cg10672567	6	4.08956e-10	0.00018403	0.842857	0.670565	1	33.2567	20.8999	12.3569
cg01521225	1	4.16777e-10	0.00018755	0.6	0.364155	0.835845	77.1092	87.2446	-10.1354	NID1	Body
cg08522473	3	4.25813e-10	0.000191616	0.664286	0.436882	0.891689	53.178	68.2873	-15.1093	TAGLN3;TAGLN3;TAGLN3	Body;Body;Body
cg09476440	1	4.27418e-10	0.000192338	0.528571	0.28922	0.767922	72.8238	84.1092	-11.2854	KIAA1324	Body
cg01517188	14	4.27624e-10	0.000192431	0.635714	0.403918	0.867511	85.96	75.8435	10.1164
cg13352515	2	4.46489e-10	0.00020092	0.778571	0.580157	0.976986	89.2177	80.1851	9.03261	CRYGB	Body
cg19252584	11	4.51456e-10	0.000203155	0.65	0.420269	0.879731	87.8429	78.3389	9.50402	NAV2;NAV2;NAV2	Body;Body;Body
cg08044427	2	4.545e-10	0.000204525	0.771429	0.570605	0.972252	34.477	50.4625	-15.9854
cg13299279	2	4.67198e-10	0.000210239	0.592857	0.35639	0.829325	75.9346	86.3732	-10.4386	IRS1	3'UTR
cg03162251	19	4.69778e-10	0.0002114	0.65	0.420269	0.879731	61.7994	47.7971	14.0024	MLLT1	Body
cg17527589	8	4.76873e-10	0.000214593	0.7	0.479604	0.920396	84.9569	92.6967	-7.73979	ADAM3A;ADAM3A;ADAM3A	Body;Body;Body
cg03536686	14	4.92444e-10	0.0002216	0.728571	0.515068	0.942075	84.7001	74.2429	10.4572
cg12127282	2	4.97638e-10	0.000223937	0.885714	0.736379	1	39.6047	55.6268	-16.022	HOXD4;MIR10B	TSS1500;TSS1500
cg25563480	12	5.12882e-10	0.000230797	0.7	0.479604	0.920396	66.4748	79.2292	-12.7544	GOLGA3	3'UTR
rs7660805		5.38118e-10	0.000242153	0.635714	0.403918	0.867511	36.4963	52.4818	-15.9855
cg16142707	3	5.50387e-10	0.000247674	0.707143	0.488359	0.925926	7.97637	18.593	-10.6166	LEKR1	TSS200
cg24202123	3	5.62358e-10	0.000253061	0.614286	0.379872	0.8487	45.222	31.5575	13.6645	STAC	TSS200
cg12150991	11	5.80256e-10	0.000261115	0.735714	0.524122	0.947306	22.9893	37.7263	-14.737	SCUBE2;SCUBE2;SCUBE2;SCUBE2	1stExon;1stExon;5'UTR;5'UTR
cg18175518	7	6.04993e-10	0.000272247	0.964286	0.879028	1	82.5035	71.5015	11.002	C7orf10	Body
cg11601519	21	6.88554e-10	0.000309849	0.735714	0.524122	0.947306	82.5721	91.0108	-8.43865
cg07056794	9	7.22757e-10	0.000325241	0.764286	0.561141	0.96743	71.9441	83.3405	-11.3964
cg26530706	18	7.3498e-10	0.000330741	0.842857	0.670565	1	28.7082	44.1304	-15.4221	DTNA;DTNA;DTNA;DTNA	TSS200;5'UTR;5'UTR;5'UTR
cg17746638	16	7.59016e-10	0.000341557	0.764286	0.561141	0.96743	53.41	39.4286	13.9815
cg13905298	5	7.60576e-10	0.000342259	0.507143	0.267899	0.746387	64.4786	77.5532	-13.0746
cg04952609	2	7.69618e-10	0.000346328	0.764286	0.561141	0.96743	63.7789	76.9918	-13.2129
cg11252776	7	7.73197e-10	0.000347939	0.657143	0.428542	0.885743	20.9015	11.0073	9.89416	CROT;TP53TG1;CROT;CROT;CROT;CROT	5'UTR;TSS200;1stExon;Body;5'UTR;1stExon
cg01069808	1	7.86295e-10	0.000353833	0.835714	0.660081	1	82.3997	71.4347	10.965	ZNF238;ZNF238;ZNF238	3'UTR;1stExon;3'UTR
cg19485539	10	7.97521e-10	0.000358885	0.8	0.609366	0.990634	40.4334	56.2858	-15.8524	GFRA1;GFRA1;GFRA1	5'UTR;5'UTR;TSS200
cg12966778	19	8.24689e-10	0.00037111	0.807143	0.619296	0.99499	34.2726	21.9102	12.3624	EMR2;EMR2;EMR2;EMR2;EMR2;EMR2;EMR2	TSS1500;TSS1500;TSS1500;TSS1500;TSS1500;TSS1500;TSS1500
cg16635314	16	8.82904e-10	0.000397307	0.814286	0.629328	0.999243	12.6776	24.8068	-12.1292	CSDAP1	Body
cg02478793	6	9.08491e-10	0.000408821	0.678571	0.453764	0.903379	72.0359	83.3615	-11.3256	CAGE1;CAGE1;CAGE1	5'UTR;5'UTR;5'UTR
cg18693421	19	9.22623e-10	0.00041518	0.721429	0.50609	0.936767	63.7484	50.0305	13.7178	NUDT19	TSS200
cg12129080	10	9.35103e-10	0.000420796	0.75	0.542468	0.957532	46.822	62.3247	-15.5028	EBF3	Body
cg12196570	14	9.36748e-10	0.000421537	0.742857	0.533255	0.952459	66.3211	52.7916	13.5295	KIAA1409	5'UTR
cg21028156	X	9.57532e-10	0.000430889	0.657143	0.428542	0.885743	32.6037	48.2384	-15.6346
cg02004401	7	9.70542e-10	0.000436744	0.642857	0.412061	0.873653	69.2783	56.0404	13.2378	GNA12	3'UTR
cg10981939	4	9.87109e-10	0.000444199	0.65	0.420269	0.879731	68.9161	55.646	13.2701
cg27353143	19	9.90028e-10	0.000445512	0.75	0.542468	0.957532	38.8676	25.9474	12.9202
cg26992524	16	1.00692e-09	0.000453112	0.807143	0.619296	0.99499	78.5564	88.1231	-9.56673	AMFR	Body
cg00119181	4	1.00868e-09	0.000453908	0.792857	0.599535	0.98618	3.49054	12.0096	-8.51902	SNCA;SNCA;SNCA;SNCA	TSS1500;5'UTR;TSS1500;TSS200
cg15600437	1	1.04204e-09	0.00046892	0.55	0.311072	0.788928	65.9625	78.6516	-12.6891	MFAP2;MFAP2	TSS1500;TSS1500
cg19079513	17	1.05939e-09	0.000476726	0.75	0.542468	0.957532	63.0607	49.3389	13.7218
cg04727458	19	1.07609e-09	0.000484239	0.621429	0.387824	0.855033	26.7817	41.8489	-15.0673
cg24135151	12	1.09865e-09	0.000494394	0.714286	0.497188	0.931384	76.8423	86.8722	-10.0298	FBRSL1	Body
cg00733728	13	1.12753e-09	0.000507388	0.85	0.681176	1	21.7986	36.088	-14.2894
cg08603678	8	1.13121e-09	0.000509043	0.55	0.311072	0.788928	29.5685	44.9148	-15.3463	EIF3E	Body
cg07897248	18	1.18527e-09	0.000533373	0.842857	0.670565	1	33.5526	49.1609	-15.6084	DCC	TSS200
cg16675926	1	1.19174e-09	0.000536285	0.621429	0.387824	0.855033	30.0572	45.4255	-15.3682	KIAA1804	3'UTR
cg02156767	2	1.23888e-09	0.000557497	0.642857	0.412061	0.873653	13.286	25.4931	-12.2072
cg25593194	1	1.24854e-09	0.000561844	0.778571	0.580157	0.976986	47.3028	33.6946	13.6082	PADI2	3'UTR
cg14422932	4	1.25228e-09	0.000563526	0.707143	0.488359	0.925926	23.4249	13.066	10.3589	STK32B	Body
cg04522604	5	1.29711e-09	0.000583702	0.721429	0.50609	0.936767	29.3501	17.8653	11.4848	C5orf13;C5orf13;C5orf13;C5orf13;C5orf13;C5orf13;C5orf13;C5orf13;C5orf13;C5orf13	TSS1500;TSS200;Body;TSS1500;TSS1500;Body;TSS200;TSS1500;TSS1500;TSS1500
cg18946805	2	1.3081e-09	0.000588646	0.735714	0.524122	0.947306	24.6731	39.385	-14.7119	REEP1;REEP1;REEP1;REEP1	Body;Body;Body;Body
cg12250896	10	1.37472e-09	0.000618622	0.821429	0.639467	1	27.3664	42.4151	-15.0487	DPYSL4	Body
cg01436998	19	1.39827e-09	0.000629223	0.757143	0.551763	0.962523	39.9826	27.0201	12.9625
cg16557944	1	1.40594e-09	0.000632675	0.75	0.542468	0.957532	19.598	33.3776	-13.7796	GPX7	1stExon
cg06839900	1	1.41855e-09	0.000638348	0.821429	0.639467	1	17.3513	30.6159	-13.2646	HES5	TSS1500
cg03997970	3	1.44077e-09	0.000648348	0.771429	0.570605	0.972252	27.0918	42.089	-14.9972
cg18597485	15	1.46124e-09	0.000657558	0.578571	0.341042	0.816101	79.1137	67.5419	11.5718	KIF7	Body
cg24072924	5	1.48327e-09	0.000667472	0.728571	0.515068	0.942075	35.5085	23.1045	12.404	C5orf13;C5orf13;C5orf13;C5orf13;C5orf13;C5orf13;C5orf13;C5orf13;C5orf13;C5orf13	TSS1500;TSS200;Body;TSS1500;TSS1500;Body;5'UTR;TSS1500;5'UTR;TSS1500
cg05279330	13	1.63365e-09	0.000735144	0.664286	0.436882	0.891689	63.5183	76.5876	-13.0693
cg26584456	10	1.63823e-09	0.000737203	0.65	0.420269	0.879731	28.0862	16.8753	11.2108	PPIF	3'UTR
cg08528516	Y	1.64515e-09	0.000740319	0.6	0.364155	0.835845	74.2922	84.9193	-10.6272	DDX3Y;DDX3Y	TSS200;TSS1500
cg00704664	20	1.66768e-09	0.000750454	0.7	0.479604	0.920396	45.4766	60.8747	-15.3982	CDH4	Body
cg16238795	2	1.68159e-09	0.000756713	0.557143	0.318475	0.795811	2.07041	9.78209	-7.71168	EML6	TSS200
cg22863523	11	1.69512e-09	0.000762803	0.735714	0.524122	0.947306	22.9676	37.317	-14.3494	CALCA;CALCA;CALCA	TSS1500;TSS1500;TSS1500
cg06705526	5	1.73231e-09	0.00077954	0.685714	0.462307	0.909121	15.5854	28.3382	-12.7528	SV2C;SV2C	5'UTR;1stExon
cg22306009	5	1.80653e-09	0.00081294	0.7	0.479604	0.920396	14.2268	26.5914	-12.3646	GNB2L1;SNORD95	Body;TSS200
cg20479063	4	1.893e-09	0.000851851	0.7	0.479604	0.920396	84.6857	74.5407	10.145	SLC2A9;SLC2A9	Body;Body
cg04654153	2	1.91778e-09	0.000863003	0.785714	0.589799	0.981629	6.56856	16.2661	-9.6975
cg19280671	X	1.94277e-09	0.000874246	0.585714	0.348686	0.822743	88.5707	79.6268	8.94393	MAGEA8;MAGEA8;MAGEA8	Body;Body;Body
cg07576186	3	1.95032e-09	0.000877645	0.721429	0.50609	0.936767	87.6927	78.4597	9.23299	PDHB	3'UTR
cg26072058	1	2.05199e-09	0.000923396	0.8	0.609366	0.990634	33.035	48.4173	-15.3823
cg02622647	17	2.0605e-09	0.000927226	0.635714	0.403918	0.867511	66.3574	53.0448	13.3126
cg25547580	18	2.08044e-09	0.000936199	0.792857	0.599535	0.98618	72.5802	83.5894	-11.0092	ONECUT2	1stExon
cg04654220	4	2.08445e-09	0.000938005	0.757143	0.551763	0.962523	67.0779	53.8299	13.2479
cg13130271	X	2.09056e-09	0.000940751	0.721429	0.50609	0.936767	29.9524	18.4658	11.4866	PCSK1N	TSS200
cg11857805	14	2.19612e-09	0.000988254	0.685714	0.462307	0.909121	39.8854	27.0382	12.8472
cg10452588	6	2.30199e-09	0.0010359	0.614286	0.379872	0.8487	15.3731	27.9702	-12.597	HLA-DRB1	3'UTR
cg08210706	14	2.30849e-09	0.00103882	0.585714	0.348686	0.822743	58.6767	72.5062	-13.8296	SERPINA5	TSS1500
cg11956442	4	2.38918e-09	0.00107513	0.642857	0.412061	0.873653	43.2831	30.1322	13.1509
cg27611726	Y	2.4431e-09	0.00109939	0.514286	0.274947	0.753624	75.6502	85.8423	-10.1921	TBL1Y;TBL1Y;TBL1Y	5'UTR;5'UTR;5'UTR
cg09739081	7	2.5407e-09	0.00114332	0.7	0.479604	0.920396	13.1515	25.0832	-11.9317	C7orf46;C7orf46;C7orf46	1stExon;1stExon;1stExon
cg24638356	3	2.57438e-09	0.00115847	0.735714	0.524122	0.947306	55.4973	69.7643	-14.2669	C3orf20	Body
cg23209353	13	2.60251e-09	0.00117113	0.792857	0.599535	0.98618	64.3276	77.1149	-12.7873	SKA3;SKA3	3'UTR;3'UTR
rs6991394		2.66478e-09	0.00119915	0.678571	0.453764	0.903379	68.1121	80.1059	-11.9938
cg11188318	3	2.68579e-09	0.0012086	0.692857	0.47092	0.914794	28.1204	17.0015	11.1189	RARRES1;RARRES1	Body;Body
cg02901522	8	2.73601e-09	0.00123121	0.628571	0.395839	0.861304	62.5105	75.63	-13.1195	PVT1	Body
cg07117068	4	2.83697e-09	0.00127664	0.628571	0.395839	0.861304	89.0563	80.3635	8.69274	KIAA1530	Body
cg21645554	11	2.84214e-09	0.00127896	0.642857	0.412061	0.873653	15.9487	7.43663	8.51208	C11orf93;C11orf92	TSS1500;5'UTR
cg25626166	10	2.92931e-09	0.00131819	0.821429	0.639467	1	55.1077	41.4687	13.639	CAMK1D;CAMK1D	Body;Body
cg09813647	17	2.93532e-09	0.00132089	0.664286	0.436882	0.891689	69.2271	56.292	12.935	RNF213;LOC100294362	Body;Body
cg04196862	17	2.97751e-09	0.00133988	0.692857	0.47092	0.914794	81.2697	70.3608	10.9089	HOXB5;LOC404266;LOC404266;LOC404266;LOC404266	3'UTR;Body;TSS1500;TSS200;Body
cg11290949	6	3.00413e-09	0.00135186	0.614286	0.379872	0.8487	24.4848	38.8706	-14.3858
cg26069044	11	3.07064e-09	0.00138179	0.628571	0.395839	0.861304	34.6881	22.5627	12.1254	NRGN;NRGN	Body;Body
cg14035247	4	3.09257e-09	0.00139166	0.7	0.479604	0.920396	74.6043	85.0205	-10.4162
cg17213402	2	3.22078e-09	0.00144935	0.75	0.542468	0.957532	30.2926	45.3258	-15.0332
cg26690318	10	3.22601e-09	0.00145171	0.621429	0.387824	0.855033	44.729	59.9502	-15.2212	PYROXD2	Body
cg08354527	1	3.25816e-09	0.00146617	0.7	0.479604	0.920396	50.1996	65.006	-14.8065
cg12696037	10	3.37418e-09	0.00151838	0.821429	0.639467	1	33.8768	49.1256	-15.2488	ADRA2A;ADRA2A	5'UTR;1stExon
cg23652363	11	3.3848e-09	0.00152316	0.642857	0.412061	0.873653	85.8879	76.2281	9.65984
cg12062819	1	3.44586e-09	0.00155064	0.657143	0.428542	0.885743	10.8329	21.9351	-11.1023
cg09463041	7	3.54567e-09	0.00159555	0.757143	0.551763	0.962523	64.0764	76.8314	-12.755
cg13033971	13	3.61876e-09	0.00162844	0.642857	0.412061	0.873653	74.5048	84.9146	-10.4098
rs6626309		3.71342e-09	0.00167104	0.564286	0.325937	0.802634	56.1353	42.5592	13.5761
cg14604000	5	3.75503e-09	0.00168976	0.735714	0.524122	0.947306	22.1887	12.2896	9.89908	C5orf13;C5orf13;C5orf13;C5orf13;C5orf13;C5orf13;C5orf13;C5orf13;C5orf13;C5orf13;C5orf13	TSS1500;TSS200;Body;TSS1500;TSS1500;Body;1stExon;5'UTR;TSS1500;TSS1500;TSS1500
cg23664533	19	3.94316e-09	0.00177442	0.878571	0.725022	1	81.2929	70.463	10.8299	KLHL26	Body
cg23694371	15	4.00871e-09	0.00180392	0.8	0.609366	0.990634	37.0948	52.3751	-15.2803	GABRB3;GABRB3	Body;Body
cg17984375	10	4.13212e-09	0.00185945	0.742857	0.533255	0.952459	12.4825	24.0558	-11.5732	CH25H	TSS1500
cg00133698	4	4.21747e-09	0.00189786	0.821429	0.639467	1	33.2913	21.4356	11.8558	CAMK2D;CAMK2D;CAMK2D;CAMK2D;CAMK2D;CAMK2D	TSS200;TSS200;TSS200;TSS200;TSS200;TSS200
cg09934002	5	4.27856e-09	0.00192535	0.664286	0.436882	0.891689	54.8948	41.3601	13.5346
cg02457752	X	4.81011e-09	0.00216455	0.757143	0.551763	0.962523	61.8695	74.9505	-13.0809	CDR1	TSS1500
cg01062395	6	4.85763e-09	0.00218593	0.835714	0.660081	1	21.0057	34.6253	-13.6197	HLA-H	Body
cg19235645	12	5.10322e-09	0.00229645	0.764286	0.561141	0.96743	60.7913	47.3997	13.3916	FAM101A	5'UTR
cg13267264	8	5.22856e-09	0.00235285	0.692857	0.47092	0.914794	10.9971	22.0269	-11.0298	PRDM14	TSS200
cg02694017	19	5.24345e-09	0.00235955	0.742857	0.533255	0.952459	13.9902	25.9327	-11.9425	CACNG8;MIR935	Body;TSS200
cg20959907	7	5.25163e-09	0.00236324	0.771429	0.570605	0.972252	81.3424	89.8234	-8.481	DOCK4	Body
cg01223071	11	5.37969e-09	0.00242086	0.707143	0.488359	0.925926	38.3862	53.5739	-15.1877
cg17723143	5	5.40023e-09	0.0024301	0.842857	0.670565	1	40.0695	55.25	-15.1805	HTR4;HTR4;HTR4;HTR4;HTR4;HTR4;HTR4	5'UTR;5'UTR;5'UTR;5'UTR;5'UTR;5'UTR;5'UTR
cg03190513	6	5.55591e-09	0.00250016	0.771429	0.570605	0.972252	82.2099	71.6895	10.5204	NEDD9	TSS200
cg01914365	3	5.57064e-09	0.00250679	0.542857	0.303729	0.781985	80.1746	69.1831	10.9916
cg00623015	16	5.6713e-09	0.00255208	0.585714	0.348686	0.822743	95.7714	89.8838	5.88764	ACSF3;ACSF3;ACSF3	Body;Body;Body
cg07184411	3	5.67949e-09	0.00255577	0.678571	0.453764	0.903379	17.0962	8.41489	8.68132	PARP14	Body
cg12218690	2	5.69685e-09	0.00256358	0.807143	0.619296	0.99499	52.8585	39.4294	13.4291
cg26983177	19	5.9624e-09	0.00268308	0.814286	0.629328	0.999243	17.5001	8.73162	8.76845
cg09084936	17	6.00699e-09	0.00270315	0.678571	0.453764	0.903379	3.17491	11.1128	-7.9379	LOC651250	Body
cg08136432	16	6.45666e-09	0.0029055	0.714286	0.497188	0.931384	56.3338	70.203	-13.8692	GALNS	Body
cg26820811	15	6.47566e-09	0.00291405	0.757143	0.551763	0.962523	66.2163	78.3926	-12.1763	MIR548H4;NOX5;SPESP1	Body;5'UTR;Body
cg18958966	15	6.47987e-09	0.00291594	0.828571	0.649716	1	5.12168	13.8939	-8.7722	OAZ2	TSS200
cg01570551	7	6.81113e-09	0.00306501	0.685714	0.462307	0.909121	9.34316	19.7314	-10.3883	C7orf46;C7orf46;C7orf46	1stExon;1stExon;1stExon
cg07592775	1	7.137e-09	0.00321165	0.55	0.311072	0.788928	77.1607	65.629	11.5317	ALDH4A1;ALDH4A1;ALDH4A1	Body;Body;Body
cg12075609	X	7.17761e-09	0.00322992	0.678571	0.453764	0.903379	15.3114	7.10376	8.20759	GAB3;GAB3	TSS200;TSS200
cg13723217	17	7.42033e-09	0.00333915	0.707143	0.488359	0.925926	11.2733	22.2841	-11.0108
cg04023150	1	7.42864e-09	0.00334289	0.8	0.609366	0.990634	9.69097	20.1731	-10.4821	RNF220	5'UTR
cg14897833	14	7.51534e-09	0.0033819	0.714286	0.497188	0.931384	4.03177	12.2973	-8.26554	NID2	Body
cg13517866	6	7.6595e-09	0.00344678	0.714286	0.497188	0.931384	82.5849	90.6403	-8.05544	SMOC2;SMOC2	Body;Body
cg15081566	11	7.67321e-09	0.00345294	0.6	0.364155	0.835845	15.4433	7.21341	8.22988	C11orf92;C11orf93	5'UTR;TSS200
cg19099833	1	7.78044e-09	0.0035012	0.85	0.681176	1	6.23911	15.4204	-9.18133	CSRP1;CSRP1;CSRP1;CSRP1	5'UTR;1stExon;1stExon;5'UTR
cg22894353	11	8.13411e-09	0.00366035	0.85	0.681176	1	26.0756	40.317	-14.2413	SCUBE2;SCUBE2	1stExon;1stExon
cg12924402	2	8.26835e-09	0.00372076	0.6	0.364155	0.835845	78.771	67.5908	11.1802
cg26856631	7	8.29459e-09	0.00373257	0.6	0.364155	0.835845	26.3168	40.5808	-14.2641	LSM5;LSM5;LSM5;LSM5	3'UTR;Body;3'UTR;3'UTR
cg27083089	6	8.53671e-09	0.00384152	0.689286	0.466605	0.911967	22.5366	12.7203	9.81636	HLA-B	3'UTR
cg00745855	2	8.6673e-09	0.00390029	0.807143	0.619296	0.99499	78.7829	67.6186	11.1643
cg08390760	6	8.98687e-09	0.00404409	0.757143	0.551763	0.962523	32.7344	47.5601	-14.8257	ZNF311	TSS1500
cg17341969	20	9.0744e-09	0.00408348	0.707143	0.488359	0.925926	55.2001	69.1154	-13.9153	SNPH	3'UTR
cg13755866	9	9.07624e-09	0.00408431	0.642857	0.412061	0.873653	53.2028	67.3629	-14.1601
cg14311670	3	9.1145e-09	0.00410153	0.828571	0.649716	1	28.0382	42.4694	-14.4312	SOX2OT	Body
cg03275851	3	9.11786e-09	0.00410304	0.821429	0.639467	1	33.0475	21.4021	11.6454	IGF2BP2;IGF2BP2	Body;Body
cg00786952	1	9.19763e-09	0.00413893	0.764286	0.561141	0.96743	17.6319	8.90633	8.72561
cg04570624	3	9.20809e-09	0.00414364	0.821429	0.639467	1	55.523	69.3916	-13.8686	CADPS;CADPS;CADPS	Body;Body;Body
cg20676542	17	9.47404e-09	0.00426332	0.85	0.681176	1	6.58967	15.8537	-9.26401	TRIM25	TSS200
cg17480035	6	9.48573e-09	0.00426858	0.707143	0.488359	0.925926	19.576	32.6756	-13.0996	HLA-DRB1	Body
cg24888609	6	9.9553e-09	0.00447988	0.671429	0.445289	0.897568	76.9719	65.4948	11.4771	FAM184A;FAM184A	5'UTR;Body
cg21414902	19	1.05103e-08	0.00472962	0.771429	0.570605	0.972252	67.2194	79.0679	-11.8485	AP3D1;AP3D1	Body;Body
cg10909185	11	1.05158e-08	0.00473212	0.592857	0.35639	0.829325	13.8383	25.5069	-11.6686	KLHL35	Body
cg11747817	18	1.06019e-08	0.00477083	0.721429	0.50609	0.936767	77.4422	66.0698	11.3724
cg01592350	2	1.10798e-08	0.0049859	0.578571	0.341042	0.816101	88.3196	79.6918	8.6278
cg10154655	17	1.14352e-08	0.00514585	0.785714	0.589799	0.981629	15.0505	27.0217	-11.9712	PNPO	1stExon
cg24277715	18	1.16765e-08	0.00525442	0.678571	0.453764	0.903379	10.2515	20.7816	-10.5301
cg10782380	11	1.17162e-08	0.00527231	0.85	0.681176	1	19.8962	32.9864	-13.0902	SCUBE2;SCUBE2	TSS200;TSS200
cg26287521	6	1.17247e-08	0.00527611	0.607143	0.371982	0.842303	88.8381	80.3927	8.44541	NCRNA00171	Body
cg24137123	5	1.1814e-08	0.00531628	0.578571	0.341042	0.816101	73.8172	61.8614	11.9558
cg10655021	19	1.18386e-08	0.00532735	0.685714	0.462307	0.909121	39.8448	27.416	12.4287
cg24761195	6	1.18395e-08	0.00532779	0.692857	0.47092	0.914794	18.8086	9.85667	8.95191	LRP11	Body
cg20661176	7	1.25158e-08	0.00563211	0.771429	0.570605	0.972252	7.25441	16.6971	-9.44273	CDCA7L;CDCA7L;CDCA7L	TSS200;TSS200;TSS200
cg22696546	1	1.31757e-08	0.00592906	0.664286	0.436882	0.891689	81.2415	89.5938	-8.35222	CNST;CNST	Body;Body
cg04375213	12	1.32072e-08	0.00594324	0.628571	0.395839	0.861304	10.6298	3.72463	6.90515	DCP1B	Body
cg02397497	6	1.32674e-08	0.00597034	0.564286	0.325937	0.802634	8.49038	18.3726	-9.8822	TFAP2A;TFAP2A;TFAP2A;TFAP2A	Body;5'UTR;1stExon;Body
cg01145939	X	1.43842e-08	0.00647287	0.792857	0.599535	0.98618	81.5251	89.7813	-8.25624	WWC3	Body
cg06312066	10	1.44851e-08	0.0065183	0.685714	0.462307	0.909121	75.6103	85.4506	-9.84029
cg14111789	X	1.46019e-08	0.00657086	0.642857	0.412061	0.873653	80.8485	89.2929	-8.44437	CASK;CASK;CASK	3'UTR;3'UTR;3'UTR
cg11917734	6	1.47994e-08	0.00665972	0.728571	0.515068	0.942075	33.4479	21.8536	11.5943	HLA-C	Body
cg00287841	8	1.51385e-08	0.00681234	0.642857	0.412061	0.873653	86.7539	77.7138	9.04013
cg00403315	6	1.51539e-08	0.00681928	0.7	0.479604	0.920396	88.7795	80.3743	8.4052	OSTCL	TSS1500
cg06810869	1	1.66549e-08	0.00749471	0.592857	0.35639	0.829325	83.6887	73.8191	9.8696
cg26594488	7	1.72067e-08	0.00774302	0.771429	0.570605	0.972252	75.5201	85.3494	-9.82923	PION	Body
cg12153794	12	1.74394e-08	0.00784774	0.671429	0.445289	0.897568	67.4464	79.1161	-11.6697
cg11068946	10	1.75507e-08	0.00789779	0.857143	0.691919	1	22.7997	36.2731	-13.4734	NKX6-2	1stExon
cg24369185	6	1.80859e-08	0.00813863	0.821429	0.639467	1	33.1219	47.7073	-14.5855
cg01006048	10	1.81002e-08	0.00814508	0.621429	0.387824	0.855033	68.0143	55.4616	12.5527	GPR158	Body
cg13294849	3	1.82816e-08	0.00822674	0.771429	0.570605	0.972252	16.9775	29.268	-12.2905	SOX2OT	Body
cg06258939	11	1.83657e-08	0.00826456	0.792857	0.599535	0.98618	54.6624	68.425	-13.7626
cg02002538	5	1.92433e-08	0.00865948	0.721429	0.50609	0.936767	78.3591	67.3206	11.0385
cg07618759	13	1.93035e-08	0.00868658	0.707143	0.488359	0.925926	37.6412	52.3569	-14.7157	COL4A2	Body
cg12370284	4	1.94529e-08	0.00875382	0.85	0.681176	1	3.92766	11.9101	-7.9824	HSD17B11	TSS200
cg06139006	12	2.00312e-08	0.00901404	0.742857	0.533255	0.952459	28.68	42.88	-14.2	GALNT9;GALNT9	Body;Body
cg25366822	17	2.00889e-08	0.00904	0.75	0.542468	0.957532	8.66009	18.4804	-9.82026	LOC651250	Body
cg21697769	2	2.02198e-08	0.00909892	0.692857	0.47092	0.914794	60.7373	73.6017	-12.8644	AGAP1;AGAP1	Body;Body
cg26432869	8	2.11913e-08	0.0095361	0.864286	0.702802	1	54.3021	41.2125	13.0896
cg06329735	11	2.17816e-08	0.00980171	0.714286	0.497188	0.931384	18.748	31.3736	-12.6256	KLHL35	Body
cg16670573	16	2.23695e-08	0.0100663	0.742857	0.533255	0.952459	20.5513	11.329	9.22228	SNRNP25;POLR3K	TSS1500;Body
cg24134219	5	2.28881e-08	0.0102996	0.764286	0.561141	0.96743	5.50548	14.1012	-8.59575	SV2C	TSS1500
cg07850323	3	2.28998e-08	0.0103049	0.614286	0.379872	0.8487	54.9038	41.8335	13.0703	CNTN4;CNTN4	Body;Body
cg05865331	14	2.32288e-08	0.010453	0.65	0.420269	0.879731	74.1459	84.2489	-10.103	WDR20	Body
cg09341793	14	2.43781e-08	0.0109702	0.807143	0.619296	0.99499	28.7528	42.8868	-14.134	ASB2	Body
cg18847823	3	2.47192e-08	0.0111236	0.778571	0.580157	0.976986	24.0332	37.5718	-13.5386
cg22007216	4	2.51583e-08	0.0113213	0.728571	0.515068	0.942075	33.5555	22.069	11.4864	DCHS2;DCHS2	Body;1stExon
cg00436435	6	2.52973e-08	0.0113838	0.728571	0.515068	0.942075	69.5826	57.292	12.2906	TRIM10;TRIM10	3'UTR;3'UTR
cg22664296	4	2.56969e-08	0.0115636	0.671429	0.445289	0.897568	24.8142	38.4519	-13.6377	GUCY1B3	Body
cg08033921	16	2.59955e-08	0.011698	0.814286	0.629328	0.999243	54.5386	68.2017	-13.6631
cg17927777	20	2.69109e-08	0.0121099	0.707143	0.488359	0.925926	29.3479	18.5101	10.8378
cg00117012	15	2.69523e-08	0.0121285	0.621429	0.387824	0.855033	70.6813	81.5531	-10.8718	CD276;CD276	Body;Body
cg23327326	5	2.75297e-08	0.0123884	0.635714	0.403918	0.867511	78.2614	67.3017	10.9596	SFXN1	TSS1500
cg01658354	14	2.77431e-08	0.0124844	0.721429	0.50609	0.936767	79.9118	69.2879	10.6239	NEK9	Body
cg16232327	3	2.85483e-08	0.0128467	0.742857	0.533255	0.952459	22.8406	13.1917	9.64889	PARP14	TSS1500
cg25012987	Y	2.89012e-08	0.0130055	0.857143	0.691919	1	31.8363	20.6286	11.2078	LOC401629;LOC401630	TSS200;TSS200
cg19218082	13	3.29585e-08	0.0148313	0.671429	0.445289	0.897568	56.645	69.9681	-13.3232	COL4A2	Body
cg17459225	2	3.4087e-08	0.0153391	0.621429	0.387824	0.855033	83.8578	91.3042	-7.44643
cg11019791	22	3.47726e-08	0.0156477	0.678571	0.453764	0.903379	34.9011	23.3126	11.5886	FAM19A5	Body
cg21520607	20	3.52651e-08	0.0158693	0.678571	0.453764	0.903379	56.2343	69.5903	-13.3559	PRIC285	Body
cg13918312	X	3.58471e-08	0.0161312	0.8	0.609366	0.990634	10.8387	4.01313	6.82556	ZDHHC9;ZDHHC9	TSS1500;TSS200
cg01330831	6	3.62575e-08	0.0163159	0.628571	0.395839	0.861304	58.3547	45.4463	12.9084	TRIM31	Body
cg22108909	11	3.62983e-08	0.0163342	0.75	0.542468	0.957532	81.0709	70.7735	10.2973
cg06838215	10	3.64408e-08	0.0163983	0.585714	0.348686	0.822743	80.8044	70.4496	10.3548	SH3PXD2A	Body
cg13078671	12	3.75545e-08	0.0168995	0.885714	0.736379	1	71.8182	59.9122	11.906	IFFO1;IFFO1	Body;Body
cg13913990	5	3.80872e-08	0.0171392	0.714286	0.497188	0.931384	55.6489	69.0559	-13.4071	PLEKHG4B	Body
cg24239882	12	3.81481e-08	0.0171666	0.757143	0.551763	0.962523	55.9636	43.0393	12.9243	ST8SIA1	TSS1500
cg20433275	1	3.96546e-08	0.0178446	0.692857	0.47092	0.914794	15.1945	26.7798	-11.5853
cg27207274	8	3.96857e-08	0.0178586	0.885714	0.736379	1	8.79547	18.4602	-9.66475	MYC;MYC	1stExon;5'UTR
cg27272220	4	4.02598e-08	0.0181169	0.721429	0.50609	0.936767	26.2217	39.8807	-13.659	GUCY1B3	Body
cg05115233	13	4.13868e-08	0.0186241	0.885714	0.736379	1	68.5242	79.7532	-11.229	RASA3	Body
rs10774834		4.17515e-08	0.0187882	0.621429	0.387824	0.855033	79.069	68.3853	10.6837
cg10981909	5	4.2507e-08	0.0191281	0.707143	0.488359	0.925926	11.8001	22.4158	-10.6156	FAM159B;FAM159B	5'UTR;1stExon
cg16411111	X	4.3125e-08	0.0194063	0.635714	0.403918	0.867511	23.4395	13.7565	9.68306	SPIN2B;SPIN2B;SPIN2B;SPIN2B	5'UTR;1stExon;5'UTR;5'UTR
cg26843074	3	4.31571e-08	0.0194207	0.628571	0.395839	0.861304	37.7209	25.8455	11.8753	STAC	TSS200
cg18496653	21	4.39455e-08	0.0197755	0.785714	0.589799	0.981629	17.1954	29.2301	-12.0348
cg13662093	20	4.39978e-08	0.019799	0.721429	0.50609	0.936767	37.4923	25.6477	11.8446
cg05739190	10	4.43327e-08	0.0199497	0.7	0.479604	0.920396	9.19631	2.83966	6.35665	CCNJ;CCNJ;CCNJ;CCNJ;CCNJ;CCNJ	1stExon;1stExon;5'UTR;5'UTR;1stExon;5'UTR
cg00084271	1	4.58125e-08	0.0206156	0.728571	0.515068	0.942075	70.1774	81.0315	-10.8542	ATP1A4;ATP1A4	1stExon;5'UTR
cg13314145	7	4.60022e-08	0.020701	0.764286	0.561141	0.96743	14.1934	25.4649	-11.2715	NPTX2	TSS1500
cg01813294	X	4.64004e-08	0.0208802	0.735714	0.524122	0.947306	13.0705	5.70585	7.36462	NHS	TSS200
cg17573813	3	4.74138e-08	0.0213362	0.685714	0.462307	0.909121	37.5227	25.6935	11.8291	FHIT;FHIT	TSS200;TSS200
cg26802289	7	4.94834e-08	0.0222675	0.571429	0.33346	0.809397	38.6049	26.6673	11.9376
cg10650398	10	5.4834e-08	0.0246753	0.707143	0.488359	0.925926	27.1614	40.8188	-13.6574
cg12798311	13	5.57403e-08	0.0250831	0.764286	0.561141	0.96743	70.3992	58.431	11.9682
cg11650164	1	5.61438e-08	0.0252647	0.828571	0.649716	1	85.7645	76.7571	9.0074
cg06548479	8	5.75499e-08	0.0258975	0.735714	0.524122	0.947306	8.91791	18.5131	-9.59521
cg04145681	6	5.88164e-08	0.0264674	0.614286	0.379872	0.8487	57.0935	70.1767	-13.0831	SFTA2	3'UTR
cg23306089	7	6.04428e-08	0.0271993	0.735714	0.524122	0.947306	89.3785	81.4831	7.89546	MAD1L1;MAD1L1;MAD1L1	Body;Body;Body
cg11851218	1	6.26203e-08	0.0281792	0.792857	0.599535	0.98618	65.5498	77.2536	-11.7038
cg14226182	3	6.28158e-08	0.0282671	0.692857	0.47092	0.914794	39.4194	27.4586	11.9607	RARRES1;RARRES1;RARRES1;RARRES1	5'UTR;1stExon;1stExon;5'UTR
cg24417798	12	6.36499e-08	0.0286424	0.685714	0.462307	0.909121	84.615	91.7413	-7.12627	FAM101A	5'UTR
cg25399998	5	6.43584e-08	0.0289613	0.621429	0.387824	0.855033	81.4742	71.4228	10.0513	GABRP	Body
cg07963816	1	6.45172e-08	0.0290327	0.607143	0.371982	0.842303	87.4134	93.711	-6.29761	B3GALT6;B3GALT6	1stExon;3'UTR
cg16744531	19	6.45268e-08	0.0290371	0.65	0.420269	0.879731	52.2767	39.5346	12.7421	B3GNT3	TSS1500
cg07189582	4	6.51993e-08	0.0293397	0.635714	0.403918	0.867511	58.7571	71.5759	-12.8188	SEC24B;SEC24B	Body;Body
cg18376227	5	6.60352e-08	0.0297158	0.528571	0.28922	0.767922	87.9614	79.6375	8.32397	ZFYVE16;ZFYVE16	5'UTR;5'UTR
cg05859760	14	6.78992e-08	0.0305546	0.807143	0.619296	0.99499	51.7965	39.0803	12.7162	SYT16	Body
cg01395541	6	6.9359e-08	0.0312116	0.75	0.542468	0.957532	60.8682	48.2291	12.6391	SPDEF	TSS1500
rs10846239		7.01085e-08	0.0315488	0.507143	0.267899	0.746387	78.2885	67.595	10.6935
cg18863333	2	7.02116e-08	0.0315952	0.771429	0.570605	0.972252	28.3741	42.068	-13.6939	SOX11	1stExon
cg21381845	7	7.02472e-08	0.0316113	0.764286	0.561141	0.96743	54.3706	41.6268	12.7438	PRKAR1B;PRKAR1B;PRKAR1B;PRKAR1B;PRKAR1B;PRKAR1B	Body;Body;Body;Body;Body;Body
cg12332415	2	7.06228e-08	0.0317803	0.957143	0.863881	1	6.20835	14.765	-8.55665
cg01947130	15	7.15747e-08	0.0322086	0.914286	0.783789	1	21.66	34.4193	-12.7593
cg19702569	2	7.21883e-08	0.0324847	0.578571	0.341042	0.816101	15.7815	7.8328	7.94868	EFEMP1;EFEMP1;EFEMP1	TSS1500;TSS1500;TSS1500
cg27022956	3	7.29784e-08	0.0328403	0.885714	0.736379	1	25.8839	39.2751	-13.3912	SOX2OT	Body
cg07067452	11	7.30832e-08	0.0328875	0.878571	0.725022	1	37.698	51.9175	-14.2196
cg02772880	16	7.31598e-08	0.0329219	0.778571	0.580157	0.976986	32.1567	46.1533	-13.9966	HYDIN;HYDIN	5'UTR;5'UTR
cg09499109	15	7.43003e-08	0.0334351	0.671429	0.445289	0.897568	79.3297	68.8584	10.4712
cg23299133	7	7.72535e-08	0.0347641	0.721429	0.50609	0.936767	29.2806	43.0265	-13.7459	DGKI	TSS200
cg26998274	13	7.7649e-08	0.0349421	0.721429	0.50609	0.936767	13.9478	24.9745	-11.0267	SLITRK1;SLITRK1	1stExon;5'UTR
cg27436891	X	7.80317e-08	0.0351143	0.764286	0.561141	0.96743	54.9904	68.2463	-13.2559	TEX28;TKTL1;TKTL1;TKTL1;TKTL1	TSS1500;1stExon;5'UTR;5'UTR;1stExon
cg10068464	2	7.80852e-08	0.0351384	0.528571	0.28922	0.767922	88.3675	80.2096	8.15789	PAX8;PAX8;PAX8;PAX8;PAX8;LOC440839	TSS1500;TSS1500;TSS1500;TSS1500;TSS1500;Body
cg20657849	6	8.05346e-08	0.0362406	0.728571	0.515068	0.942075	46.1116	33.6814	12.4302
cg16243756	8	8.10428e-08	0.0364693	0.807143	0.619296	0.99499	12.5549	23.1791	-10.6242	TUSC3;TUSC3	TSS200;TSS200
cg15174396	6	8.11704e-08	0.0365267	0.835714	0.660081	1	11.0669	21.2471	-10.1802	HLA-G	Body
cg24148133	13	8.19771e-08	0.0368897	0.964286	0.879028	1	72.481	60.89	11.5909
cg15819109	11	8.27367e-08	0.0372315	0.857143	0.691919	1	79.0415	87.6499	-8.60841	MUC2	Body
cg27148665	15	8.47374e-08	0.0381318	0.721429	0.50609	0.936767	13.8628	24.8372	-10.9744	IVD;IVD;IVD;IVD	1stExon;1stExon;5'UTR;5'UTR
cg10786572	10	8.63603e-08	0.0388621	0.564286	0.325937	0.802634	59.0812	71.7665	-12.6853
cg07593978	11	8.76477e-08	0.0394414	0.935714	0.822048	1	54.0241	67.353	-13.329
cg07365741	6	8.86321e-08	0.0398845	0.728571	0.515068	0.942075	41.3824	55.5267	-14.1443
cg24554508	8	9.0076e-08	0.0405342	0.9	0.759654	1	69.3268	80.1876	-10.8608
cg13996963	8	9.17878e-08	0.0413045	0.885714	0.736379	1	6.134	14.5889	-8.45489	TUSC3;TUSC3	Body;Body
cg15991262	7	9.28024e-08	0.0417611	0.764286	0.561141	0.96743	24.8123	37.9684	-13.1561	C7orf46;C7orf46;C7orf46	Body;Body;Body
cg06833110	2	9.46532e-08	0.0425939	0.871429	0.713833	1	77.3481	66.5659	10.7822	MEIS1	Body
cg22809871	13	9.48146e-08	0.0426665	0.671429	0.445289	0.897568	58.6784	71.3924	-12.714	FGF14	Body
cg15869642	16	9.50087e-08	0.0427539	0.8	0.609366	0.990634	63.6399	75.571	-11.9312
cg10854295	6	9.5471e-08	0.0429619	0.635714	0.403918	0.867511	88.2502	94.2385	-5.98823	DACT2	Body
cg26824678	1	9.58104e-08	0.0431147	0.678571	0.453764	0.903379	63.5355	51.1282	12.4074	CAPZB	Body
cg12045337	2	9.60623e-08	0.043228	0.664286	0.436882	0.891689	15.3668	26.6843	-11.3175	SP5	Body
cg03142856	1	1.01424e-07	0.0456406	0.657143	0.428542	0.885743	95.4449	89.9127	5.53222	TCTEX1D4	Body
cg07501029	1	1.05615e-07	0.0475267	0.685714	0.462307	0.909121	60.9813	48.4751	12.5062	KIF26B	Body
cg25818214	3	1.09065e-07	0.0490792	0.857143	0.691919	1	51.4617	38.8941	12.5676	PRICKLE2	TSS200
cg27141807	3	1.11739e-07	0.0502824	0.614286	0.379872	0.8487	39.0926	27.3179	11.7748	SPSB4	Body
cg01995743	6	1.12183e-07	0.0504825	0.707143	0.488359	0.925926	23.3767	36.2486	-12.8719	SLC35F1	Body
cg22968622	17	1.12866e-07	0.0507897	0.592857	0.35639	0.829325	5.68325	13.9076	-8.22435
cg04034998	10	1.12939e-07	0.0508224	0.678571	0.453764	0.903379	75.2588	84.7433	-9.48445	ADAM12;ADAM12	Body;Body
cg05143116	15	1.14357e-07	0.0514607	0.792857	0.599535	0.98618	45.7596	33.4511	12.3085	ISL2	Body
cg22276800	2	1.14565e-07	0.0515543	0.642857	0.412061	0.873653	38.6674	26.9437	11.7237	HK2	TSS1500
rs472920		1.14725e-07	0.0516261	<0.50	<0.26	<0.74	40.3907	54.4491	-14.0584
cg11413762	12	1.16287e-07	0.0523291	0.807143	0.619296	0.99499	48.6572	62.38	-13.7228
cg17393140	7	1.18019e-07	0.0531084	0.778571	0.580157	0.976986	69.9788	80.6337	-10.655
cg14396421	19	1.18782e-07	0.0534518	0.664286	0.436882	0.891689	37.7604	26.1429	11.6175
cg09123298	11	1.25662e-07	0.0565481	0.878571	0.725022	1	58.7762	46.2508	12.5254
cg12731488	X	1.28022e-07	0.0576099	0.678571	0.453764	0.903379	75.8193	85.1418	-9.32251	SYTL5;SYTL5;SYTL5	Body;1stExon;Body
cg04379124	7	1.28315e-07	0.0577416	0.714286	0.497188	0.931384	78.9207	87.4699	-8.54919
cg15219145	6	1.28402e-07	0.0577811	0.507143	0.267899	0.746387	3.52096	10.8483	-7.32739	TFAP2A;TFAP2A;TFAP2A;TFAP2A	Body;5'UTR;1stExon;Body
cg13277385	8	1.28464e-07	0.0578087	0.628571	0.395839	0.861304	14.0407	6.59947	7.44119	DECR1	TSS200
cg18634314	19	1.29747e-07	0.0583862	0.635714	0.403918	0.867511	6.49981	14.9872	-8.48743	HDGF2;HDGF2	TSS1500;TSS1500
cg19825302	19	1.30928e-07	0.0589177	0.742857	0.533255	0.952459	37.3768	51.3674	-13.9906	SNAR-F	TSS1500
cg26623411	X	1.31095e-07	0.0589927	0.778571	0.580157	0.976986	24.3403	37.2913	-12.951
cg11872970	4	1.32257e-07	0.0595157	0.792857	0.599535	0.98618	75.1935	84.6566	-9.46313
cg06422189	6	1.37945e-07	0.0620754	0.957143	0.863881	1	46.8935	60.6644	-13.7708	HLA-B	Body
cg01261798	10	1.39177e-07	0.0626297	0.742857	0.533255	0.952459	29.1122	42.609	-13.4968	DPYSL4	TSS1500
cg20091795	19	1.43128e-07	0.0644075	0.614286	0.379872	0.8487	53.9515	41.425	12.5265
cg00614011	8	1.47071e-07	0.0661817	0.771429	0.570605	0.972252	52.5534	40.053	12.5004	NOV	3'UTR
cg10867816	12	1.512e-07	0.0680402	0.6	0.364155	0.835845	77.5192	86.3858	-8.86663
cg14986359	19	1.51548e-07	0.0681968	0.907143	0.771604	1	8.4073	17.5228	-9.11551	MZF1;MZF1;LOC100131691	TSS200;TSS200;Body
cg21210642	9	1.52494e-07	0.0686224	0.792857	0.599535	0.98618	52.7599	40.2673	12.4926	TRIM14;TRIM14;TRIM14;TRIM14	TSS1500;TSS1500;TSS1500;TSS1500
cg23545671	13	1.55496e-07	0.0699732	0.507143	0.267899	0.746387	5.08457	12.9875	-7.90297	TSC22D1;TSC22D1	TSS200;Body
cg15599437	5	1.56679e-07	0.0705057	0.571429	0.33346	0.809397	68.8589	79.6693	-10.8104
cg01276475	6	1.57883e-07	0.0710473	0.757143	0.551763	0.962523	33.723	47.5067	-13.7837	RIMS1	TSS1500
cg06847146	7	1.63416e-07	0.0735372	0.714286	0.497188	0.931384	16.5343	27.9417	-11.4075	CDCA7L;CDCA7L;CDCA7L	TSS200;TSS200;TSS200
cg03506502	4	1.6423e-07	0.0739034	0.857143	0.691919	1	12.7599	23.1966	-10.4367
cg12293132	7	1.65635e-07	0.0745356	0.764286	0.561141	0.96743	35.9168	49.773	-13.8562	C7orf46;C7orf46;C7orf46	Body;Body;Body
rs9363764		1.664e-07	0.0748801	0.635714	0.403918	0.867511	25.0383	15.3404	9.69795
cg27049594	11	1.69075e-07	0.0760839	0.65	0.420269	0.879731	33.6561	22.6241	11.032	OR8A1	TSS1500
cg22937649	17	1.69963e-07	0.0764835	0.757143	0.551763	0.962523	21.5664	33.9775	-12.4111	NTN1	Body
cg03408354	16	1.79027e-07	0.0805623	0.828571	0.649716	1	70.0071	58.3517	11.6553	SLC7A5	Body
cg05194636	11	1.86245e-07	0.0838103	0.95	0.849419	1	72.0667	60.6725	11.3942
cg15566921	13	1.86852e-07	0.0840836	0.8	0.609366	0.990634	43.5944	57.4	-13.8056	PCDH9;PCDH9	Body;Body
cg07212563	1	1.88473e-07	0.0848129	0.571429	0.33346	0.809397	83.0241	90.4119	-7.38773	HS2ST1;HS2ST1	Body;Body
cg22741595	11	1.89906e-07	0.0854578	0.635714	0.403918	0.867511	35.1685	48.9445	-13.7759	C11orf67;RSF1	5'UTR;TSS1500
cg00578032	19	1.9095e-07	0.0859274	0.742857	0.533255	0.952459	35.0038	23.832	11.1719
cg03342498	6	1.93014e-07	0.0868563	0.578571	0.341042	0.816101	8.85866	18.0499	-9.19123	TFAP2A;TFAP2A;TFAP2A	Body;Body;Body
cg10410513	8	1.93874e-07	0.0872431	0.657143	0.428542	0.885743	73.8634	62.7286	11.1347	ARHGEF10	Body
cg07123069	12	1.94865e-07	0.0876892	0.807143	0.619296	0.99499	21.0248	33.2874	-12.2626	HOXC11	1stExon
cg21160551	8	2.01442e-07	0.090649	0.557143	0.318475	0.795811	80.8369	70.9632	9.87369	ZHX2	Body
cg04282422	X	2.02661e-07	0.0911973	0.707143	0.488359	0.925926	74.2101	83.8003	-9.59013	PAGE1;PAGE1	5'UTR;1stExon
cg16392213	7	2.03526e-07	0.0915865	0.75	0.542468	0.957532	22.2402	34.6937	-12.4535	FEZF1;FEZF1	Body;1stExon
cg15429127	Y	2.05618e-07	0.0925279	0.764286	0.561141	0.96743	13.7714	6.47239	7.29904	DDX3Y;DDX3Y	TSS200;5'UTR
cg19597382	4	2.07422e-07	0.09334	0.857143	0.691919	1	19.5931	31.5598	-11.9667	POU4F2	TSS1500
cg22689833	10	2.131e-07	0.0958951	0.671429	0.445289	0.897568	22.8085	35.3362	-12.5277
cg15049968	18	2.13739e-07	0.0961827	0.764286	0.561141	0.96743	21.6349	33.9663	-12.3314	ST8SIA5	TSS1500
cg05190516	X	2.19124e-07	0.098606	0.828571	0.649716	1	16.6772	8.71713	7.96008	TSPAN6	Body
cg22080628	1	2.19895e-07	0.0989528	0.85	0.681176	1	77.1436	66.5766	10.567	HECTD3	Body
cg14604444	12	2.21127e-07	0.0995073	0.857143	0.691919	1	41.9865	55.7684	-13.7819
cg09399439	2	2.21515e-07	0.0996815	0.657143	0.428542	0.885743	36.2497	24.9681	11.2816
cg14554415	15	2.23389e-07	0.100525	0.75	0.542468	0.957532	31.9403	45.481	-13.5407	MIR548H4;NOX5;NOX5;SPESP1;SPESP1	Body;5'UTR;1stExon;1stExon;5'UTR
cg18486231	14	2.24253e-07	0.100914	0.6	0.364155	0.835845	75.348	84.6504	-9.30236	RNASE4;ANG;ANG;RNASE4	TSS1500;TSS1500;5'UTR;5'UTR
cg09376129	16	2.24648e-07	0.101092	0.642857	0.412061	0.873653	75.21	84.545	-9.33496	TMC5;TMC5;TMC5	Body;Body;TSS1500
cg03440272	X	2.26024e-07	0.101711	0.664286	0.436882	0.891689	17.9306	9.70185	8.2288
cg23732978	20	2.29425e-07	0.103241	0.842857	0.670565	1	45.7659	59.4075	-13.6416	GNASAS;GNAS	Body;TSS1500
cg07502563	7	2.32724e-07	0.104726	0.742857	0.533255	0.952459	69.8243	80.3282	-10.5039	ACTR3C;ACTR3C	Body;Body
cg22546696	15	2.36862e-07	0.106588	0.842857	0.670565	1	7.2727	15.8599	-8.58718	MGA;MGA;MGA;MGA	1stExon;1stExon;5'UTR;5'UTR
cg04524006	5	2.3696e-07	0.106632	0.628571	0.395839	0.861304	25.4565	15.7638	9.69264	C5orf13;C5orf13;C5orf13;C5orf13;C5orf13;C5orf13;C5orf13;C5orf13;C5orf13;C5orf13;C5orf13;C5orf13;C5orf13	5'UTR;Body;Body;TSS1500;TSS200;5'UTR;TSS200;5'UTR;TSS1500;5'UTR;1stExon;5'UTR;1stExon
cg07276415	11	2.37152e-07	0.106718	0.707143	0.488359	0.925926	8.14708	17.0348	-8.88775	DGKZ	TSS200
cg17245754	1	2.38734e-07	0.10743	0.828571	0.649716	1	54.1072	67.0763	-12.9691
cg23772205	7	2.39739e-07	0.107883	0.75	0.542468	0.957532	27.2339	40.3156	-13.0817	EN2	TSS1500
cg11128983	5	2.41086e-07	0.108489	0.707143	0.488359	0.925926	56.5941	69.2714	-12.6774	CPLX2;CPLX2	TSS1500;5'UTR
cg01872216	14	2.43973e-07	0.109788	0.735714	0.524122	0.947306	35.1442	48.8169	-13.6727
cg11288641	21	2.45638e-07	0.110537	0.7	0.479604	0.920396	10.7184	20.4209	-9.70256	FAM3B;FAM3B	TSS200;TSS200
cg09219575	6	2.47083e-07	0.111187	0.814286	0.629328	0.999243	66.0763	54.1436	11.9327	C6orf138	Body
cg14866200	4	2.49253e-07	0.112164	0.692857	0.47092	0.914794	28.1673	41.3322	-13.1649	SHISA3	TSS200
cg24376266	21	2.51387e-07	0.113124	0.714286	0.497188	0.931384	10.4872	20.1115	-9.62428	FAM3B;FAM3B	TSS200;TSS200
cg18409528	2	2.58469e-07	0.116311	0.721429	0.50609	0.936767	33.324	46.8847	-13.5606	TLX2	TSS1500
cg16658177	16	2.58739e-07	0.116433	0.621429	0.387824	0.855033	76.8027	66.2223	10.5805	ITFG3	5'UTR
cg24834889	19	2.60941e-07	0.117424	0.721429	0.50609	0.936767	10.7658	20.4625	-9.69674	HKR1	TSS200
cg07816687	16	2.61214e-07	0.117546	0.807143	0.619296	0.99499	27.815	40.9238	-13.1088	HSF4;HSF4;FBXL8	TSS200;TSS200;Body
cg00688447	8	2.70777e-07	0.12185	0.757143	0.551763	0.962523	18.9433	30.6783	-11.735
cg02099267	4	2.78696e-07	0.125413	0.671429	0.445289	0.897568	70.0811	58.5707	11.5103	DGKQ	Body
cg10051493	16	2.81224e-07	0.126551	0.75	0.542468	0.957532	65.9056	77.1112	-11.2056
cg16700392	4	2.85666e-07	0.12855	0.735714	0.524122	0.947306	35.16	48.7651	-13.6052	GUCY1B3;GUCY1B3	1stExon;5'UTR
cg05536800	4	2.86277e-07	0.128824	0.814286	0.629328	0.999243	13.275	23.657	-10.382	HAND2;NBLA00301	TSS200;TSS200
cg03714842	4	2.8672e-07	0.129024	0.878571	0.725022	1	80.6979	88.6268	-7.92889
cg06705435	4	2.86929e-07	0.129118	0.707143	0.488359	0.925926	12.9517	23.244	-10.2923
cg14504259	9	2.90214e-07	0.130596	0.778571	0.580157	0.976986	35.5795	49.1935	-13.614
cg00910720	X	3.07697e-07	0.138464	0.657143	0.428542	0.885743	18.0531	9.85726	8.19588	NXT2	Body
cg12466610	1	3.15246e-07	0.14186	0.585714	0.348686	0.822743	50.343	38.1272	12.2158	MOSC2	Body
cg25444386	4	3.19842e-07	0.143929	0.807143	0.619296	0.99499	35.7693	49.3518	-13.5825	KDR	Body
cg13741326	7	3.20328e-07	0.144148	0.692857	0.47092	0.914794	24.8087	15.298	9.51073	CROT;TP53TG1;CROT;CROT	5'UTR;TSS1500;Body;5'UTR
cg02673015	7	3.2449e-07	0.146021	0.707143	0.488359	0.925926	28.1186	18.0535	10.0651	TP53TG1;CROT;CROT;CROT	TSS200;TSS200;TSS200;TSS200
cg05917311	19	3.29598e-07	0.148319	0.8	0.609366	0.990634	81.0487	88.8609	-7.81218	LTBP4;LTBP4;LTBP4	3'UTR;3'UTR;3'UTR
cg18515585	11	3.33614e-07	0.150126	0.842857	0.670565	1	20.4427	32.3843	-11.9416	SCUBE2;SCUBE2	TSS200;TSS200
cg01369479	2	3.43675e-07	0.154654	0.742857	0.533255	0.952459	74.1348	63.2145	10.9202
cg01126567	16	3.44099e-07	0.154844	0.807143	0.619296	0.99499	15.2968	26.1291	-10.8323	GPR139;GPR139	1stExon;5'UTR
cg18920697	14	3.44904e-07	0.155207	0.571429	0.33346	0.809397	71.5632	60.2948	11.2683
cg22660341	10	3.45317e-07	0.155393	0.685714	0.462307	0.909121	63.4106	51.4007	12.0099	CUGBP2;CUGBP2;CUGBP2;CUGBP2	Body;Body;Body;Body
cg16149936	6	3.54242e-07	0.159409	0.785714	0.589799	0.981629	75.9547	85.01	-9.05525	CDYL;CDYL;CDYL	5'UTR;Body;Body
cg01268752	20	3.57379e-07	0.160821	0.885714	0.736379	1	47.3614	60.7431	-13.3817	MATN4;MATN4;MATN4	Body;Body;Body
cg07785717	19	3.58293e-07	0.161232	0.735714	0.524122	0.947306	26.0285	38.8023	-12.7738	CACNG8;MIR935	Body;TSS1500
cg19961153	2	3.61043e-07	0.162469	0.614286	0.379872	0.8487	44.9248	58.4228	-13.4981	ALPPL2	TSS1500
cg15935096	12	3.65835e-07	0.164626	0.6	0.364155	0.835845	64.6277	52.7139	11.9139	C12orf56;C12orf56	Body;Body
cg24222194	15	3.66796e-07	0.165058	0.885714	0.736379	1	37.2529	25.9949	11.258
cg23027583	1	3.69455e-07	0.166255	0.535714	0.296445	0.774983	8.42811	2.56203	5.86608	HLX	TSS200
cg16914370	20	3.72502e-07	0.167626	0.8	0.609366	0.990634	45.0993	58.5784	-13.4791	JPH2	Body
cg09601882	6	3.7658e-07	0.169461	0.578571	0.341042	0.816101	22.8437	13.7276	9.11607
cg26132298	14	3.79105e-07	0.170597	0.878571	0.725022	1	18.0176	29.4302	-11.4125	C14orf39	TSS200
cg05542957	5	3.79294e-07	0.170682	0.75	0.542468	0.957532	12.2781	22.2876	-10.0095
cg04981088	16	3.80383e-07	0.171172	0.671429	0.445289	0.897568	11.6556	4.97006	6.68557	MPV17L;MPV17L;MPV17L;MPV17L	1stExon;5'UTR;1stExon;5'UTR
cg10055097	X	3.83578e-07	0.17261	0.807143	0.619296	0.99499	26.9645	17.127	9.83753	MAGIX;MAGIX;MAGIX;MAGIX	Body;TSS200;Body;Body
cg03646329	13	3.85823e-07	0.17362	0.885714	0.736379	1	71.2067	59.9307	11.276	LPAR6;LPAR6;LPAR6;RB1;LPAR6	5'UTR;5'UTR;5'UTR;Body;1stExon
cg10116363	3	3.9312e-07	0.176904	0.771429	0.570605	0.972252	81.6823	72.1845	9.49782
cg00474465	10	3.94591e-07	0.177566	0.857143	0.691919	1	10.4887	19.9658	-9.47715	HMX2	1stExon
cg04619603	7	3.95371e-07	0.177917	0.528571	0.28922	0.767922	8.44227	2.58175	5.86052	HOXA11AS;HOXA11	TSS1500;1stExon
cg17882660	13	4.03176e-07	0.181429	0.771429	0.570605	0.972252	21.5461	33.6087	-12.0626	ZIC2	Body
cg01591343	6	4.16679e-07	0.187506	0.707143	0.488359	0.925926	60.9732	48.9014	12.0717	WDR27	3'UTR
cg14110111	9	4.17047e-07	0.187671	0.8	0.609366	0.990634	48.7123	36.6419	12.0704	GLIS3	5'UTR
cg12226682	10	4.18866e-07	0.18849	0.65	0.420269	0.879731	66.2155	54.4628	11.7527
cg05833351	10	4.25824e-07	0.191621	0.742857	0.533255	0.952459	67.4019	55.7552	11.6467	CUGBP2;CUGBP2	Body;Body
cg08800499	X	4.36132e-07	0.196259	0.857143	0.691919	1	54.9245	67.5912	-12.6667	HDX	TSS1500
cg10058204	10	4.47575e-07	0.201409	0.7	0.479604	0.920396	63.9934	75.391	-11.3976	FLJ37201	Body
cg05654645	2	4.51534e-07	0.20319	0.842857	0.670565	1	3.48111	10.4735	-6.99238	HSPD1;HSPD1;HSPE1	5'UTR;5'UTR;TSS1500
cg16937327	X	4.52807e-07	0.203763	0.878571	0.725022	1	32.9213	22.2417	10.6797	MAGEA8;MAGEA8;MAGEA8;MAGEA8;MAGEA8;MAGEA8	5'UTR;1stExon;1stExon;5'UTR;1stExon;5'UTR
cg25753631	6	4.57686e-07	0.205959	0.821429	0.639467	1	37.7336	51.219	-13.4855
cg09088988	5	4.66204e-07	0.209792	0.678571	0.453764	0.903379	24.9825	37.5127	-12.5302	STK32A;STK32A	TSS1500;TSS1500
cg04453550	16	4.67282e-07	0.210277	0.557143	0.318475	0.795811	77.826	86.3761	-8.55004	TNFRSF17	TSS1500
cg13215060	2	4.73804e-07	0.213212	0.585714	0.348686	0.822743	58.584	46.4745	12.1095	C2orf62	Body
cg06225923	16	4.74806e-07	0.213663	0.785714	0.589799	0.981629	82.8774	73.7045	9.17289	FAM38A	Body
cg19268017	7	4.81068e-07	0.216481	0.835714	0.660081	1	14.4581	24.9649	-10.5067	AUTS2;AUTS2	Body;Body
cg24170212	14	4.88934e-07	0.22002	0.792857	0.599535	0.98618	56.3582	44.2214	12.1369
cg07662121	16	4.95461e-07	0.222957	0.685714	0.462307	0.909121	13.0968	6.1052	6.99156	MPV17L;MPV17L	1stExon;1stExon
cg19782731	19	5.01475e-07	0.225664	0.828571	0.649716	1	63.1167	51.2121	11.9046	ECSIT;ECSIT;ECSIT	TSS1500;TSS1500;TSS1500
cg20567847	7	5.03158e-07	0.226421	0.735714	0.524122	0.947306	27.4611	40.2644	-12.8033
cg27470295	4	5.06418e-07	0.227888	0.521429	0.282054	0.760803	24.7564	15.3597	9.39672	DDX60L;DDX60L	1stExon;5'UTR
cg05946694	6	5.0956e-07	0.229302	0.75	0.542468	0.957532	23.3837	14.2338	9.1499
cg09664259	3	5.16596e-07	0.232468	0.707143	0.488359	0.925926	8.09445	16.7293	-8.63488	LEKR1	TSS200
cg21480464	17	5.24546e-07	0.236046	0.614286	0.379872	0.8487	86.6702	92.8744	-6.20426	PEMT;PEMT;PEMT	Body;Body;Body
cg27031837	18	5.26452e-07	0.236903	0.821429	0.639467	1	26.9166	39.6401	-12.7235
cg24906015	2	5.30199e-07	0.23859	0.714286	0.497188	0.931384	29.626	19.4482	10.1778
cg06197114	18	5.38767e-07	0.242445	0.842857	0.670565	1	28.6263	41.523	-12.8968
cg17323488	22	5.41883e-07	0.243847	0.728571	0.515068	0.942075	35.1086	48.4498	-13.3412
cg12467264	5	5.58464e-07	0.251309	0.685714	0.462307	0.909121	29.3021	19.1871	10.1151
cg00147216	17	5.69816e-07	0.256417	0.6	0.364155	0.835845	94.3796	88.7435	5.63609
cg23353952	22	5.71275e-07	0.257074	0.75	0.542468	0.957532	23.5915	14.4303	9.16112	NEFH	1stExon
cg14171636	9	5.84712e-07	0.263121	0.885714	0.736379	1	48.4445	36.4901	11.9543	NR6A1;NR6A1	Body;Body
cg26756979	X	5.88656e-07	0.264895	0.585714	0.348686	0.822743	21.259	12.542	8.71697	LONRF3;LONRF3	1stExon;1stExon
cg26472636	5	5.98215e-07	0.269197	0.685714	0.462307	0.909121	62.8867	51.027	11.8597	SDHAP3	Body
cg19721867	10	6.0433e-07	0.271948	0.678571	0.453764	0.903379	35.3151	24.4166	10.8985	SLC18A2	5'UTR
cg18920397	1	6.09931e-07	0.274469	0.828571	0.649716	1	57.8483	70.0529	-12.2046	LY9;LY9	TSS200;TSS200
cg06981887	1	6.27958e-07	0.282581	0.628571	0.395839	0.861304	64.152	52.3851	11.7669	NPHP4	Body
cg14006320	4	6.2811e-07	0.282649	0.771429	0.570605	0.972252	9.36804	18.3523	-8.98427	CRMP1;CRMP1	Body;Body
cg05490374	5	6.30895e-07	0.283903	0.714286	0.497188	0.931384	52.1792	64.9905	-12.8114
cg00937691	6	6.31517e-07	0.284183	0.728571	0.515068	0.942075	8.86803	17.6914	-8.82333	HLA-G	Body
cg23812489	1	6.37618e-07	0.286928	0.564286	0.325937	0.802634	82.5152	73.3434	9.17179	FLG2	TSS1500
cg07926092	13	6.44981e-07	0.290241	0.614286	0.379872	0.8487	17.7002	9.72295	7.97722	RNF219	TSS200
cg10263401	20	6.4645e-07	0.290903	0.807143	0.619296	0.99499	1.14959	7.08962	-5.94003	UBE2C;UBE2C;UBE2C;UBE2C;UBE2C;UBE2C;UBE2C;UBE2C;UBE2C;UBE2C;UBE2C	5'UTR;TSS1500;5'UTR;1stExon;5'UTR;5'UTR;1stExon;1stExon;1stExon;1stExon;5'UTR
cg16512390	1	6.49639e-07	0.292338	0.771429	0.570605	0.972252	61.5826	73.2488	-11.6661
cg00212031	Y	6.56625e-07	0.295481	0.642857	0.412061	0.873653	42.1044	30.5652	11.5392	TTTY14	TSS200
cg00691999	4	6.64992e-07	0.299246	0.728571	0.515068	0.942075	18.7319	30.0827	-11.3508	PDGFRA	TSS1500
cg00402873	4	6.67208e-07	0.300244	0.692857	0.47092	0.914794	82.6428	73.5143	9.12854	MAEA;MAEA	3'UTR;3'UTR
cg17330515	19	6.71112e-07	0.302001	0.75	0.542468	0.957532	51.5065	39.5034	12.0031	SYCE2	TSS1500
cg20803423	15	6.88542e-07	0.309844	0.742857	0.533255	0.952459	75.1363	84.2259	-9.08967
cg04875706	15	7.02961e-07	0.316333	0.635714	0.403918	0.867511	46.0863	34.3058	11.7806
cg27160931	4	7.03422e-07	0.31654	0.678571	0.453764	0.903379	61.2932	72.9772	-11.684	ZFYVE28	Body
cg25674027	12	7.04447e-07	0.317001	0.642857	0.412061	0.873653	14.1338	24.4247	-10.2909
cg04880091	8	7.25479e-07	0.326465	0.857143	0.691919	1	13.8095	6.71671	7.09281
cg27642554	6	7.28834e-07	0.327975	0.85	0.681176	1	14.916	25.3884	-10.4724	GRM1;GRM1	3'UTR;Body
cg01083549	16	7.2922e-07	0.328149	0.578571	0.341042	0.816101	94.8074	89.3845	5.42286	ACSF3;ACSF3;ACSF3	Body;Body;Body
cg24309769	12	7.40504e-07	0.333227	0.607143	0.371982	0.842303	61.4242	49.564	11.8602	A2ML1	Body
cg22612764	21	7.58279e-07	0.341226	0.742857	0.533255	0.952459	11.0067	20.4222	-9.41553	FAM3B;FAM3B	TSS200;TSS200
cg22412459	X	7.60211e-07	0.342095	0.707143	0.488359	0.925926	13.6202	6.57964	7.04058	APOO;APOO;CXorf58;APOO;CXorf58	1stExon;5'UTR;TSS200;Body;TSS200
cg18422632	11	7.60868e-07	0.34239	0.642857	0.412061	0.873653	58.7883	46.8427	11.9456	NAV2	Body
cg15321244	6	7.67207e-07	0.345243	0.807143	0.619296	0.99499	44.9157	58.1218	-13.2062	HLA-DQB2	Body
cg25438492	6	7.74243e-07	0.348409	0.885714	0.736379	1	62.9415	74.344	-11.4025	HLA-DPB2	TSS1500
cg13763061	7	7.77524e-07	0.349886	0.807143	0.619296	0.99499	8.59789	17.2667	-8.66884
cg01021724	4	7.83854e-07	0.352734	0.778571	0.580157	0.976986	30.104	19.9584	10.1456	CAMK2D;CAMK2D;CAMK2D;CAMK2D;CAMK2D;CAMK2D	TSS200;TSS200;TSS200;TSS200;TSS200;TSS200
cg04214966	4	7.87076e-07	0.354184	0.8	0.609366	0.990634	33.2531	46.3554	-13.1024	PRDM8;PRDM8	5'UTR;5'UTR
cg26166804	10	7.97423e-07	0.35884	0.642857	0.412061	0.873653	24.9835	37.3016	-12.318	H2AFY2;H2AFY2	5'UTR;1stExon
cg15156226	14	8.01071e-07	0.360482	0.792857	0.599535	0.98618	19.3135	30.7079	-11.3944
cg18595348	11	8.11014e-07	0.364956	0.807143	0.619296	0.99499	48.993	37.1226	11.8704
cg11526928	6	8.12885e-07	0.365798	0.507143	0.267899	0.746387	5.9322	13.6847	-7.75247	TFAP2A;TFAP2A;TFAP2A	Body;Body;Body
cg05340866	7	8.16528e-07	0.367438	0.571429	0.33346	0.809397	54.368	66.875	-12.507	CNTNAP2	Body
cg09442654	8	8.17224e-07	0.367751	0.735714	0.524122	0.947306	7.33199	15.5693	-8.23728	FAM150A;FAM150A	5'UTR;1stExon
cg09722609	5	8.20606e-07	0.369273	0.614286	0.379872	0.8487	73.4136	62.6713	10.7423	NDST1	TSS1500
cg08857144	2	8.35499e-07	0.375975	0.578571	0.341042	0.816101	13.1243	23.0928	-9.96845	ADD2;ADD2;ADD2;ADD2;ADD2	TSS200;TSS200;TSS200;TSS200;TSS200
cg23980070	18	8.47665e-07	0.381449	0.664286	0.436882	0.891689	66.9819	77.6727	-10.6908	ZBTB7C	TSS1500
cg12812583	8	8.62269e-07	0.388021	0.757143	0.551763	0.962523	12.5205	22.3147	-9.79423
cg27635110	2	8.68008e-07	0.390603	0.657143	0.428542	0.885743	38.0272	51.2614	-13.2342	MYT1L	Body
cg08650910	7	8.82603e-07	0.397171	0.7	0.479604	0.920396	48.0507	36.2465	11.8042
cg02811702	13	8.95487e-07	0.402969	0.714286	0.497188	0.931384	48.5257	36.7067	11.819
cg15511490	X	9.0567e-07	0.407552	0.835714	0.660081	1	59.0904	71.0021	-11.9117
cg01753359	8	9.20589e-07	0.414265	0.628571	0.395839	0.861304	25.0169	15.7167	9.30014	ZNF572	TSS200
cg06654302	4	9.28207e-07	0.417693	0.614286	0.379872	0.8487	20.5964	12.1073	8.4891	DDX60L	5'UTR
cg08778598	5	9.41494e-07	0.423672	0.728571	0.515068	0.942075	48.4619	36.6636	11.7982	SDHAP3	Body
cg13085030	7	9.46515e-07	0.425932	0.6	0.364155	0.835845	89.5562	82.3725	7.18371	C7orf50;C7orf50;C7orf50	Body;Body;Body
cg19487894	4	9.50098e-07	0.427544	0.692857	0.47092	0.914794	16.8933	27.7226	-10.8293
cg13974865	21	9.55646e-07	0.430041	0.635714	0.403918	0.867511	86.4541	78.3774	8.07677	NCRNA00114;NCRNA00114;NCRNA00114	TSS200;Body;Body
cg27625131	13	9.55946e-07	0.430176	0.842857	0.670565	1	27.8002	18.0543	9.74592
cg10902825	12	9.63264e-07	0.433469	0.685714	0.462307	0.909121	41.9473	30.5389	11.4084
cg23128967	10	9.69069e-07	0.436081	0.592857	0.35639	0.829325	76.1234	84.9059	-8.78252	C10orf12	TSS200
cg06444891	8	9.77339e-07	0.439802	0.735714	0.524122	0.947306	63.7725	74.968	-11.1955	TRAPPC9;TRAPPC9	Body;Body
cg14270348	11	1.00064e-06	0.450289	0.707143	0.488359	0.925926	23.5255	35.5452	-12.0197	NAV2;LOC100126784;NAV2;NAV2	Body;Body;1stExon;1stExon
cg12298745	18	1.01222e-06	0.455498	0.778571	0.580157	0.976986	25.5307	37.8231	-12.2925
cg23725321	10	1.01338e-06	0.45602	0.664286	0.436882	0.891689	24.9112	15.6528	9.25833	SEC31B	TSS200
cg07693931	3	1.01503e-06	0.456763	0.621429	0.387824	0.855033	35.8281	25.0173	10.8108	RARRES1;RARRES1	Body;Body
cg13523718	7	1.01732e-06	0.457796	0.614286	0.379872	0.8487	21.3996	12.776	8.62362	PTPRN2;PTPRN2;PTPRN2	Body;Body;Body
cg26639552	4	1.02839e-06	0.462775	0.907143	0.771604	1	57.8807	46.018	11.8628
cg04526616	7	1.0327e-06	0.464714	0.735714	0.524122	0.947306	84.7325	76.2293	8.50318	FOXK1	Body
cg05114100	X	1.03703e-06	0.466663	0.707143	0.488359	0.925926	49.5045	62.3468	-12.8423	LUZP4	TSS200
cg18771173	2	1.06165e-06	0.477741	0.771429	0.570605	0.972252	21.7858	33.5095	-11.7237	SLC5A7	TSS200
cg09257635	1	1.06201e-06	0.477906	0.785714	0.589799	0.981629	45.9231	58.9607	-13.0376	GJC2	Body
cg12814032	21	1.09133e-06	0.491099	0.678571	0.453764	0.903379	84.3831	91.0945	-6.71132	PCNT	Body
cg08358983	4	1.0926e-06	0.491669	0.707143	0.488359	0.925926	28.5361	41.1365	-12.6004	GUCY1B3	TSS200
cg24832428	X	1.13331e-06	0.509988	0.592857	0.35639	0.829325	5.1982	12.594	-7.39575	ARHGEF6	Body
cg05372444	7	1.1465e-06	0.515926	0.778571	0.580157	0.976986	32.7775	22.3714	10.4062	UPK3B;UPK3B	3'UTR;3'UTR
cg04248157	5	1.16317e-06	0.523426	0.7	0.479604	0.920396	29.3397	19.4105	9.92911	KCNIP1;KCNIP1;KCNIP1	TSS200;TSS200;Body
cg21291856	6	1.18249e-06	0.532119	0.664286	0.436882	0.891689	17.1576	27.9587	-10.8011
cg21821643	17	1.19644e-06	0.538398	0.621429	0.387824	0.855033	70.2519	59.2425	11.0095	TBX21	Body
cg10406195	21	1.20458e-06	0.542059	<0.50	<0.26	<0.74	90.1892	83.2633	6.92592	SIK1	Body
cg24444923	1	1.21844e-06	0.548297	0.578571	0.341042	0.816101	9.95453	18.8996	-8.94509
cg10426234	12	1.23153e-06	0.554188	0.728571	0.515068	0.942075	72.1961	81.7725	-9.5764
cg22725685	4	1.23476e-06	0.555643	0.678571	0.453764	0.903379	20.8896	32.3989	-11.5093
cg16700716	1	1.24955e-06	0.562298	0.685714	0.462307	0.909121	77.9378	68.049	9.88876
cg00655525	5	1.25025e-06	0.562613	0.878571	0.725022	1	63.1501	51.5577	11.5923
cg07801894	1	1.25431e-06	0.56444	0.707143	0.488359	0.925926	50.0694	38.309	11.7604	RUNX3	TSS1500
cg02166383	14	1.2601e-06	0.567043	0.757143	0.551763	0.962523	56.7689	44.9569	11.8121
cg09271603	X	1.27725e-06	0.574763	0.764286	0.561141	0.96743	15.3705	8.03066	7.33989	PDK3;PDK3	TSS1500;TSS1500
cg18055623	19	1.28114e-06	0.576511	0.685714	0.462307	0.909121	20.5286	31.9592	-11.4305	CACNG8;MIR935	Body;TSS1500
cg05633391	2	1.28575e-06	0.578587	0.842857	0.670565	1	8.83254	17.4175	-8.58499	KCNF1	1stExon
cg15640734	5	1.30279e-06	0.586256	0.807143	0.619296	0.99499	67.5783	78.0338	-10.4555	SLC9A3	Body
cg18073471	4	1.30415e-06	0.586868	0.814286	0.629328	0.999243	15.3095	25.6591	-10.3495	PRDM8;PRDM8	5'UTR;5'UTR
cg17348244	7	1.3045e-06	0.587025	0.535714	0.296445	0.774983	64.4199	52.9211	11.4989	HEATR2	Body
cg01681863	9	1.3051e-06	0.587295	0.757143	0.551763	0.962523	36.4607	49.4886	-13.0279	FAM102A;FAM102A	3'UTR;3'UTR
cg15646123	6	1.30816e-06	0.58867	0.842857	0.670565	1	82.8804	89.9529	-7.07249	CDKAL1	Body
cg12749048	13	1.31236e-06	0.590563	0.771429	0.570605	0.972252	6.88831	14.8331	-7.94476	TSC22D1;TSC22D1	TSS1500;Body
cg02405213	9	1.31983e-06	0.593923	0.7	0.479604	0.920396	47.7165	36.0592	11.6573	JAK2	Body
cg13792528	6	1.32363e-06	0.595634	0.578571	0.341042	0.816101	26.3103	16.8851	9.42515
cg24360892	13	1.33806e-06	0.602127	0.592857	0.35639	0.829325	51.1204	39.3551	11.7653
cg12243597	12	1.34262e-06	0.604179	0.8	0.609366	0.990634	13.2788	23.1169	-9.83808	FAM19A2;FAM19A2	5'UTR;1stExon
cg21463262	13	1.34371e-06	0.604669	0.664286	0.436882	0.891689	62.8305	74.0704	-11.24	ATP11A;ATP11A	3'UTR;3'UTR
cg23942604	19	1.36016e-06	0.612072	0.735714	0.524122	0.947306	66.6072	55.2878	11.3195	NKG7;NKG7	5'UTR;1stExon
cg26896717	15	1.36193e-06	0.612867	0.721429	0.50609	0.936767	66.8278	55.5267	11.3011
cg16657538	18	1.37289e-06	0.617801	0.842857	0.670565	1	58.2013	46.4444	11.757	ZNF397OS;ZNF397OS	5'UTR;5'UTR
cg27549878	19	1.38519e-06	0.623335	0.664286	0.436882	0.891689	21.0858	12.5911	8.49465	SPRED3	Body
cg22933800	6	1.39651e-06	0.62843	0.671429	0.445289	0.897568	39.2345	52.2856	-13.051	HLA-DQA1	Body
cg26720389	5	1.40321e-06	0.631445	0.771429	0.570605	0.972252	1.79936	7.83115	-6.03179	ARL10;ARL10	1stExon;5'UTR
cg16622863	3	1.41452e-06	0.636534	0.635714	0.403918	0.867511	23.3241	14.4241	8.90007
cg21818871	20	1.41489e-06	0.6367	0.664286	0.436882	0.891689	31.5855	21.3955	10.19
cg06100056	4	1.42832e-06	0.642743	0.692857	0.47092	0.914794	32.0164	44.7929	-12.7765
cg03970036	2	1.4488e-06	0.651958	0.692857	0.47092	0.914794	13.3613	6.49677	6.86455	PTPRN	TSS200
cg02067491	17	1.45699e-06	0.655645	0.778571	0.580157	0.976986	71.7112	81.3431	-9.63195	CAMKK1;CAMKK1;CAMKK1	Body;Body;Body
cg02940070	22	1.46655e-06	0.659945	0.621429	0.387824	0.855033	69.5617	79.6145	-10.0529	PACSIN2	TSS1500
cg20650914	13	1.47611e-06	0.66425	0.864286	0.702802	1	28.2708	18.5668	9.704
cg20702875	4	1.49286e-06	0.671787	0.657143	0.428542	0.885743	69.0095	57.9429	11.0667
cg17446339	11	1.49415e-06	0.672368	0.735714	0.524122	0.947306	12.861	22.5534	-9.69241	HTATIP2;HTATIP2;HTATIP2;HTATIP2;HTATIP2;HTATIP2;HTATIP2	TSS200;1stExon;TSS1500;1stExon;5'UTR;5'UTR;TSS200
cg22748740	6	1.51466e-06	0.681599	0.742857	0.533255	0.952459	32.2649	45.0315	-12.7665	ZNF311	TSS1500
cg10856296	10	1.5158e-06	0.68211	0.907143	0.771604	1	70.0024	59.0453	10.9572	AKR1E2	3'UTR
cg02836233	10	1.52202e-06	0.684909	0.75	0.542468	0.957532	42.3011	55.3013	-13.0002
cg18780491	13	1.52404e-06	0.685818	0.721429	0.50609	0.936767	33.5048	23.0871	10.4177
cg23398076	2	1.52771e-06	0.68747	0.914286	0.783789	1	79.5208	69.9912	9.52957	MEIS1	Body
cg14926231	2	1.53847e-06	0.69231	0.571429	0.33346	0.809397	61.7766	50.1855	11.5911	C2orf90	TSS200
cg05494604	13	1.55477e-06	0.699649	0.821429	0.639467	1	8.61929	17.0745	-8.45521
cg01157718	6	1.55581e-06	0.700113	0.664286	0.436882	0.891689	75.4467	84.2689	-8.82221
cg24151352	6	1.5744e-06	0.70848	0.835714	0.660081	1	9.06797	17.6596	-8.59163	FOXF2	1stExon
cg23690264	X	1.57754e-06	0.709895	0.75	0.542468	0.957532	32.3011	22.0466	10.2545	SLITRK4	5'UTR
cg09687738	X	1.58107e-06	0.711483	0.721429	0.50609	0.936767	36.0581	48.9918	-12.9337	HTR2C;HTR2C	5'UTR;1stExon
cg17019053	2	1.58244e-06	0.712097	0.785714	0.589799	0.981629	9.00674	3.20317	5.80357	C2orf65	TSS200
cg25948031	5	1.59047e-06	0.71571	0.878571	0.725022	1	76.1109	84.7788	-8.66786	EBF1	Body
cg24478733	11	1.64401e-06	0.739806	0.792857	0.599535	0.98618	81.8398	72.8068	9.03294
cg08318726	12	1.64807e-06	0.741632	0.792857	0.599535	0.98618	15.9205	26.3236	-10.4031	TBX5;TBX5;TBX5	TSS1500;5'UTR;5'UTR
cg03322057	1	1.66148e-06	0.747668	0.942857	0.835506	1	62.6607	51.1422	11.5186	DNM3;DNM3;MIR199A2	Body;Body;TSS1500
cg01153376	16	1.66215e-06	0.747969	0.728571	0.515068	0.942075	39.0545	28.0629	10.9916	MSLN;MIR662;MSLN	3'UTR;TSS1500;3'UTR
cg26088333	12	1.66784e-06	0.75053	0.807143	0.619296	0.99499	72.1584	81.6625	-9.50414
cg00829404	1	1.67337e-06	0.753014	0.635714	0.403918	0.867511	80.2018	70.8332	9.36861
cg05482973	5	1.72885e-06	0.777984	0.714286	0.497188	0.931384	8.79054	3.05589	5.73466	C5orf52	TSS200
cg24388424	6	1.74418e-06	0.78488	0.735714	0.524122	0.947306	20.0284	11.7903	8.23803
cg12142354	12	1.74817e-06	0.786677	0.721429	0.50609	0.936767	47.8248	36.2569	11.5679	CMKLR1;CMKLR1;CMKLR1	TSS200;TSS200;TSS200
cg03479204	13	1.77494e-06	0.798724	0.628571	0.395839	0.861304	91.0181	84.4506	6.56747	TMCO3	Body
cg06884352	8	1.7897e-06	0.805366	0.885714	0.736379	1	73.9434	63.5359	10.4076
rs1040870		1.79246e-06	0.806609	0.614286	0.379872	0.8487	39.2027	28.2211	10.9817
cg11377136	22	1.79511e-06	0.807802	0.735714	0.524122	0.947306	13.9582	23.8638	-9.90561	PKDREJ	1stExon
cg15912800	7	1.81064e-06	0.814789	0.828571	0.649716	1	7.21232	15.1656	-7.95326	MIR196B	TSS200
cg18194343	13	1.82845e-06	0.822801	0.7	0.479604	0.920396	1.58068	7.46002	-5.87934	TSC22D1;TSC22D1	TSS1500;Body
cg15847614	17	1.8477e-06	0.831463	0.792857	0.599535	0.98618	24.0957	35.9468	-11.8511	FAM64A	5'UTR
cg07480640	3	1.86083e-06	0.837376	0.828571	0.649716	1	58.5484	46.9073	11.6411	PRICKLE2	TSS200
cg26600954	7	1.88594e-06	0.848672	0.8	0.609366	0.990634	15.765	26.0822	-10.3172	C7orf46;C7orf46;C7orf46;C7orf46;C7orf46;C7orf46	5'UTR;5'UTR;1stExon;1stExon;1stExon;5'UTR
cg26355755	1	1.90943e-06	0.859241	0.728571	0.515068	0.942075	17.9514	28.735	-10.7836
cg27119456	10	1.91956e-06	0.863801	0.742857	0.533255	0.952459	35.8581	25.2345	10.6237	LOC441666	Body
cg09311690	10	1.97069e-06	0.886811	0.521429	0.282054	0.760803	91.4998	85.115	6.38476	INPP5A	Body
cg01984858	6	1.99342e-06	0.89704	0.857143	0.691919	1	22.3699	13.7232	8.64664	SCAND3;SCAND3	1stExon;5'UTR
cg26843567	12	1.9977e-06	0.898964	0.721429	0.50609	0.936767	69.6384	79.588	-9.94964
cg05436064	16	2.00305e-06	0.901374	0.792857	0.599535	0.98618	13.1328	22.7888	-9.65595	HSF4;HSF4;FBXL8	TSS200;TSS200;Body
cg25641572	8	2.04228e-06	0.919026	0.692857	0.47092	0.914794	68.6579	57.6656	10.9923
cg00717022	3	2.0492e-06	0.92214	0.778571	0.580157	0.976986	73.2031	62.74	10.4631
cg13167158	1	2.06543e-06	0.929442	0.75	0.542468	0.957532	84.7054	91.2158	-6.5104	MIB2;MIB2;MIB2;MIB2;MIB2;MIB2	Body;Body;Body;Body;Body;Body
cg21796170	6	2.07342e-06	0.933041	0.671429	0.445289	0.897568	67.06	55.9257	11.1343
cg09316713	14	2.09291e-06	0.94181	0.671429	0.445289	0.897568	8.59653	16.9492	-8.35272	MDP1	Body
cg23842796	1	2.11576e-06	0.952092	0.7	0.479604	0.920396	13.9791	23.828	-9.84892
cg22968936	14	2.12274e-06	0.955233	0.621429	0.387824	0.855033	36.5978	25.925	10.6728	PAX9	Body
cg21047354	17	2.13746e-06	0.961856	0.807143	0.619296	0.99499	7.179	15.0701	-7.89107
cg15964080	21	2.16027e-06	0.972123	0.685714	0.462307	0.909121	65.4744	54.2266	11.2478
cg19367859	6	2.17075e-06	0.976839	0.857143	0.691919	1	61.5474	72.8216	-11.2742
cg25528646	X	2.17427e-06	0.978421	0.785714	0.589799	0.981629	17.2572	9.62227	7.63493	GABRE	TSS200
cg09080788	17	2.18109e-06	0.981492	0.592857	0.35639	0.829325	79.257	87.1232	-7.8662	CDRT15P	TSS200
cg00123214	1	2.18729e-06	0.984279	0.671429	0.445289	0.897568	53.8188	66.0185	-12.1997	RWDD3;RWDD3	Body;Body
cg26786615	16	2.20128e-06	0.990577	0.685714	0.462307	0.909121	56.8329	45.216	11.6169
cg25145765	4	2.2373e-06	1	0.735714	0.524122	0.947306	32.4461	45.061	-12.6149	GABRA2;GABRA2;GABRA2	5'UTR;1stExon;5'UTR
cg23244022	8	2.23984e-06	1	0.821429	0.639467	1	85.3364	77.2107	8.12564
cg03873518	22	2.28683e-06	1	0.742857	0.533255	0.952459	69.0542	79.0731	-10.0189	GRAMD4	Body
cg20465794	11	2.33348e-06	1	0.607143	0.371982	0.842303	14.9691	7.83527	7.13387	C11orf92;C11orf93	5'UTR;TSS200
cg07326438	11	2.35091e-06	1	0.671429	0.445289	0.897568	27.439	17.9849	9.45407	SLC43A3;SLC43A3;SLC43A3;SLC43A3	5'UTR;TSS200;1stExon;5'UTR
cg18920427	X	2.36332e-06	1	0.885714	0.736379	1	17.4109	9.76242	7.6485	GLA;HNRNPH2;HNRNPH2	TSS1500;5'UTR;5'UTR
cg27218796	4	2.40843e-06	1	0.828571	0.649716	1	72.4938	61.992	10.5018	HAND2	3'UTR
cg10962762	1	2.41297e-06	1	0.828571	0.649716	1	87.2192	79.6076	7.61167
cg16554153	7	2.41493e-06	1	0.828571	0.649716	1	76.8407	66.9802	9.86051	SAMD9	5'UTR
cg21164131	12	2.41984e-06	1	0.735714	0.524122	0.947306	28.8891	41.1888	-12.2997	AVPR1A;AVPR1A	1stExon;5'UTR
cg23942268	17	2.42199e-06	1	0.735714	0.524122	0.947306	22.3255	33.8	-11.4745	FAM64A	5'UTR
cg24117504	1	2.43143e-06	1	0.585714	0.348686	0.822743	79.7732	70.4412	9.33199
cg18145877	8	2.44824e-06	1	0.607143	0.371982	0.842303	13.9257	23.7083	-9.78254	TUSC3;TUSC3;TUSC3;TUSC3	5'UTR;1stExon;1stExon;5'UTR
cg14417760	15	2.45893e-06	1	0.807143	0.619296	0.99499	49.5063	62.0117	-12.5054	GABRA5;GABRA5	TSS1500;TSS200
cg13749548	14	2.47262e-06	1	0.571429	0.33346	0.809397	70.5389	80.2545	-9.71558
cg15819935	X	2.49825e-06	1	0.75	0.542468	0.957532	74.1439	63.8787	10.2652	MOSPD2	Body
cg12883826	4	2.49958e-06	1	0.728571	0.515068	0.942075	35.8066	25.2676	10.539	CAMK2D;CAMK2D;CAMK2D;CAMK2D;CAMK2D;CAMK2D	TSS1500;TSS1500;TSS1500;TSS1500;TSS1500;TSS1500
cg01499408	17	2.50222e-06	1	0.907143	0.771604	1	85.3121	77.2127	8.09936
cg15260248	3	2.52353e-06	1	0.557143	0.318475	0.795811	75.4784	84.1712	-8.6928	LEPREL1;LEPREL1	5'UTR;Body
cg27099293	10	2.56081e-06	1	0.692857	0.47092	0.914794	76.3102	84.8162	-8.50593
cg04769935	X	2.58161e-06	1	0.807143	0.619296	0.99499	60.9028	72.2081	-11.3053
cg16043227	6	2.63302e-06	1	0.628571	0.395839	0.861304	57.0542	45.5045	11.5497	CCR6	5'UTR
cg01608400	16	2.64029e-06	1	0.714286	0.497188	0.931384	76.5521	66.6732	9.87889	WWOX	Body
cg06472309	X	2.64935e-06	1	0.821429	0.639467	1	47.8342	60.4113	-12.5771
cg18816397	6	2.65207e-06	1	0.892857	0.747918	1	12.5226	21.9175	-9.39491	HLA-DRB5	Body
cg20027946	4	2.6582e-06	1	0.542857	0.303729	0.781985	69.9397	59.1733	10.7664	TRIM2;TRIM2	Body;5'UTR
cg06800849	16	2.66318e-06	1	0.778571	0.580157	0.976986	97.3339	93.157	4.17692	ACSF3;ACSF3;ACSF3	Body;Body;Body
cg03445587	3	2.68108e-06	1	0.742857	0.533255	0.952459	4.95387	12.0141	-7.06023	LEKR1	TSS200
cg07135237	10	2.68396e-06	1	0.771429	0.570605	0.972252	45.7097	34.3869	11.3228	C10orf140	5'UTR
cg14645526	11	2.69883e-06	1	0.9	0.759654	1	11.2737	20.3257	-9.052
cg05033939	17	2.70892e-06	1	0.628571	0.395839	0.861304	75.866	65.8859	9.98016	MYBBP1A;MYBBP1A	Body;Body
cg00795341	5	2.71083e-06	1	0.742857	0.533255	0.952459	15.9962	26.226	-10.2299	THBS4	TSS200
cg22167148	1	2.75991e-06	1	0.628571	0.395839	0.861304	83.5563	90.3095	-6.75326
cg09714852	7	2.77013e-06	1	0.692857	0.47092	0.914794	52.5982	64.8182	-12.2199	PTPRN2;PTPRN2;PTPRN2	Body;Body;Body
cg03456338	5	2.79243e-06	1	0.635714	0.403918	0.867511	74.5633	64.3989	10.1644	PCDHGA4;PCDHGA9;PCDHGA1;PCDHGB1;PCDHGB7;PCDHGB6;PCDHGA11;PCDHGB3;PCDHGA6;PCDHGA8;PCDHGA10;PCDHGA5;PCDHGB7;PCDHGB4;PCDHGA3;PCDHGA2;PCDHGA11;PCDHGA11;PCDHGA7;PCDHGB2;PCDHGB5	Body;Body;Body;Body;1stExon;Body;TSS1500;Body;Body;Body;Body;Body;1stExon;Body;Body;Body;TSS1500;TSS1500;Body;Body;Body
cg05872808	X	2.7974e-06	1	0.764286	0.561141	0.96743	23.2285	14.5115	8.71697	ATP6AP1	Body
cg06438667	7	2.82128e-06	1	0.628571	0.395839	0.861304	78.0074	68.3968	9.61057
cg22545899	6	2.82989e-06	1	0.7	0.479604	0.920396	48.4241	60.9405	-12.5163	MICB	Body
rs133860		2.9366e-06	1	0.528571	0.28922	0.767922	45.8403	34.5416	11.2987
cg15605858	15	2.9408e-06	1	0.9	0.759654	1	33.3314	45.8805	-12.5491	APBA2;APBA2	Body;Body
cg07674503	X	3.00726e-06	1	0.628571	0.395839	0.861304	11.3569	5.08909	6.26785	RAP2C	TSS200
cg24923694	8	3.05574e-06	1	0.664286	0.436882	0.891689	43.8809	56.5599	-12.679
cg14677909	10	3.05627e-06	1	0.807143	0.619296	0.99499	86.0454	78.1909	7.85451	PTPN20B;PTPN20A;PTPN20A;PTPN20B;PTPN20B;PTPN20B;PTPN20B;PTPN20B;PTPN20A;PTPN20B;PTPN20B;PTPN20A;PTPN20B;PTPN20A;PTPN20A;PTPN20A;PTPN20B;PTPN20A;PTPN20A;PTPN20A	Body;5'UTR;Body;Body;Body;5'UTR;5'UTR;5'UTR;Body;TSS1500;5'UTR;5'UTR;Body;Body;5'UTR;5'UTR;Body;TSS1500;Body;Body
cg04990378	20	3.06219e-06	1	0.735714	0.524122	0.947306	55.2179	67.151	-11.9332	C20orf166;MIR133A2	Body;TSS1500
cg09101062	5	3.06877e-06	1	0.821429	0.639467	1	80.7098	71.6364	9.07342	C5orf34	Body
cg03689076	20	3.07343e-06	1	0.678571	0.453764	0.903379	32.9169	22.7785	10.1385
cg00532122	4	3.08462e-06	1	0.757143	0.551763	0.962523	48.0976	60.5975	-12.4999	TMEM165	Body
cg16014213	8	3.09871e-06	1	0.728571	0.515068	0.942075	76.0013	66.0901	9.9112
cg24849049	1	3.1134e-06	1	0.857143	0.691919	1	55.3156	67.2328	-11.9172
cg26820259	6	3.11444e-06	1	0.735714	0.524122	0.947306	69.5816	79.4107	-9.82903	PKHD1;PKHD1	TSS1500;TSS1500
cg16656875	6	3.13291e-06	1	0.678571	0.453764	0.903379	35.4943	25.0596	10.4347	SCML4	TSS1500
cg12336030	2	3.18611e-06	1	0.842857	0.670565	1	41.9341	54.6317	-12.6976
cg15329277	6	3.24401e-06	1	0.635714	0.403918	0.867511	81.3915	72.4763	8.91515	MEA1;PPP2R5D;PPP2R5D;PPP2R5D	3'UTR;3'UTR;3'UTR;3'UTR
cg08102564	17	3.25311e-06	1	0.714286	0.497188	0.931384	66.1984	76.6134	-10.415	SLC47A2;SLC47A2	TSS1500;TSS1500
cg00773700	8	3.26117e-06	1	0.828571	0.649716	1	73.6278	63.3841	10.2437	ZC3H3	Body
cg03020379	19	3.27722e-06	1	0.657143	0.428542	0.885743	64.128	52.938	11.1899	PTGER1	TSS1500
cg14906734	1	3.36298e-06	1	0.628571	0.395839	0.861304	24.17	15.3383	8.83177
cg00870269	15	3.38167e-06	1	0.835714	0.660081	1	80.3069	71.1872	9.11966	LIPC	Body
cg27328673	5	3.38378e-06	1	0.8	0.609366	0.990634	46.9485	59.4714	-12.5229	PCDHB15	1stExon
cg14002159	10	3.38459e-06	1	0.842857	0.670565	1	66.1492	76.5597	-10.4106	KNDC1	Body
cg08379738	19	3.45453e-06	1	0.75	0.542468	0.957532	26.376	38.2547	-11.8786	DENND1C	Body
cg22816462	8	3.48523e-06	1	0.65	0.420269	0.879731	73.5206	63.2851	10.2355
cg03889542	3	3.48583e-06	1	0.764286	0.561141	0.96743	21.4799	32.6657	-11.1858
cg11112419	7	3.51139e-06	1	0.692857	0.47092	0.914794	18.9465	29.6804	-10.7339	CDCA7L;CDCA7L;CDCA7L	TSS200;TSS200;TSS200
cg01128042	10	3.54198e-06	1	0.621429	0.387824	0.855033	72.2064	81.4903	-9.28389	CASP7;CASP7;CASP7;CASP7	Body;Body;Body;Body
cg09146197	10	3.56381e-06	1	0.75	0.542468	0.957532	33.7524	46.2408	-12.4883	GFRA1;GFRA1	TSS1500;TSS1500
cg11414709	6	3.56561e-06	1	0.892857	0.747918	1	22.8546	14.2645	8.59012	SCAND3;SCAND3	1stExon;5'UTR
cg04539203	10	3.57438e-06	1	0.742857	0.533255	0.952459	34.3044	46.8193	-12.5149	H2AFY2	TSS200
cg02842889	Y	3.59994e-06	1	0.628571	0.395839	0.861304	12.2356	5.79667	6.43889	ZFY;ZFY;ZFY;ZFY	TSS1500;1stExon;TSS1500;5'UTR
cg07774765	5	3.66345e-06	1	0.542857	0.303729	0.781985	65.0731	75.6342	-10.5611	BTNL9	3'UTR
cg12471283	5	3.67186e-06	1	0.607143	0.371982	0.842303	66.7328	77.0189	-10.2862
cg23012654	14	3.67978e-06	1	0.628571	0.395839	0.861304	55.0297	43.5781	11.4516
cg08891829	4	3.72437e-06	1	0.571429	0.33346	0.809397	74.7981	64.7659	10.0322	SRD5A3	Body
cg00254095	18	3.73789e-06	1	0.621429	0.387824	0.855033	31.9655	44.3242	-12.3587	RPL17;SNORD58C;U58;RPL17	Body;TSS1500;TSS1500;Body
cg18794577	9	3.75304e-06	1	0.65	0.420269	0.879731	15.2969	25.2395	-9.9426	GRIN3A	TSS200
cg12856561	5	3.7922e-06	1	0.621429	0.387824	0.855033	23.8528	15.1054	8.74743	C5orf13;C5orf13;C5orf13;C5orf13;C5orf13;C5orf13;C5orf13;C5orf13;C5orf13;C5orf13;C5orf13;C5orf13;C5orf13	5'UTR;Body;Body;TSS1500;TSS200;5'UTR;TSS200;5'UTR;TSS1500;5'UTR;1stExon;5'UTR;1stExon
cg01002381	14	3.79271e-06	1	0.678571	0.453764	0.903379	32.3223	22.3192	10.0031	PAX9	Body
cg24598948	10	3.84714e-06	1	0.657143	0.428542	0.885743	35.4945	25.1219	10.3726	LOC441666	TSS200
rs11034952		3.86226e-06	1	0.614286	0.379872	0.8487	27.599	18.2556	9.34343
cg24853340	13	3.87975e-06	1	0.721429	0.50609	0.936767	77.9047	68.3843	9.52039
cg01827933	7	3.90598e-06	1	0.664286	0.436882	0.891689	57.0239	45.6115	11.4124
cg02074316	15	3.93552e-06	1	0.692857	0.47092	0.914794	27.1129	17.8485	9.26437
cg19558933	11	3.95309e-06	1	0.714286	0.497188	0.931384	59.0752	47.7144	11.3607
cg00072839	X	3.97119e-06	1	0.814286	0.629328	0.999243	8.80986	3.2012	5.60865	PCDH11X	5'UTR
cg04974290	17	4.03925e-06	1	0.721429	0.50609	0.936767	23.9045	35.3971	-11.4925
cg21201844	6	4.05936e-06	1	0.778571	0.580157	0.976986	33.1114	23.0299	10.0816	HIST1H2BK;HIST1H2AH	1stExon;TSS1500
cg12077433	3	4.07028e-06	1	0.692857	0.47092	0.914794	52.4132	41.0075	11.4057	SCHIP1	Body
cg26867200	4	4.08643e-06	1	0.585714	0.348686	0.822743	82.8777	74.3551	8.52267	PIGG;PIGG	Body;Body
cg25140607	6	4.10144e-06	1	0.757143	0.551763	0.962523	11.5663	20.5494	-8.98315	TFAP2A;TFAP2A;TFAP2A	Body;Body;Body
cg20916362	3	4.14592e-06	1	0.742857	0.533255	0.952459	57.5834	69.1417	-11.5583
cg24747107	19	4.15486e-06	1	0.642857	0.412061	0.873653	72.8398	62.574	10.2659	PCSK4	Body
cg15328265	3	4.18006e-06	1	0.592857	0.35639	0.829325	19.1496	11.2809	7.86874
cg19056008	X	4.19936e-06	1	0.7	0.479604	0.920396	48.0029	36.7235	11.2795	DMD;DMD;DMD;DMD;DMD;DMD;DMD;DMD;DMD;DMD;DMD;DMD	TSS1500;Body;Body;TSS1500;TSS1500;Body;Body;TSS1500;TSS1500;Body;Body;Body
cg12605662	18	4.20165e-06	1	0.757143	0.551763	0.962523	26.758	38.5949	-11.8369	RAX	3'UTR
cg24531534	8	4.22429e-06	1	0.807143	0.619296	0.99499	62.8983	51.7232	11.1751	LOXL2	Body
cg02402843	12	4.27645e-06	1	0.828571	0.649716	1	72.9306	82.0185	-9.08791	SOX5	5'UTR
cg09928157	13	4.30011e-06	1	0.742857	0.533255	0.952459	89.2621	82.3851	6.87695
cg13879455	12	4.30455e-06	1	0.785714	0.589799	0.981629	30.6041	20.8612	9.74293	AGAP2;AGAP2	TSS1500;Body
cg12195446	13	4.32372e-06	1	0.535714	0.296445	0.774983	77.6796	85.7503	-8.07064	IRS2	Body
cg24664689	8	4.34485e-06	1	0.828571	0.649716	1	24.6191	36.1775	-11.5584	XKR6	1stExon
cg07716249	2	4.36255e-06	1	0.85	0.681176	1	33.7633	46.1616	-12.3983	LYPD1;LYPD1;LYPD1	1stExon;5'UTR;5'UTR
cg01732428	X	4.42524e-06	1	0.757143	0.551763	0.962523	15.5756	8.44253	7.1331	CTPS2;CTPS2;CTPS2;CTPS2	TSS1500;TSS200;1stExon;5'UTR
cg05804949	7	4.44547e-06	1	0.714286	0.497188	0.931384	20.9969	31.9979	-11.001	C7orf46;C7orf46;C7orf46	TSS200;TSS200;TSS200
cg26738606	15	4.49416e-06	1	0.657143	0.428542	0.885743	6.90085	14.4686	-7.56776	IVD;IVD	Body;Body
cg03181248	2	4.50938e-06	1	0.692857	0.47092	0.914794	16.782	26.9809	-10.1989	SP9	TSS200
cg13689497	19	4.51694e-06	1	0.607143	0.371982	0.842303	92.0662	86.0673	5.99889	NCLN	Body
cg25832824	12	4.55252e-06	1	0.757143	0.551763	0.962523	57.6822	46.3384	11.3438	CMKLR1;CMKLR1;CMKLR1	TSS200;TSS200;TSS200
cg04727856	13	4.5714e-06	1	0.535714	0.296445	0.774983	93.1055	87.4555	5.64998	TUBGCP3	Body
cg22935933	14	4.60703e-06	1	0.821429	0.639467	1	45.66	58.1076	-12.4475
cg00815770	X	4.6104e-06	1	0.792857	0.599535	0.98618	22.5281	14.0586	8.46952	CXorf58;APOO;APOO;CXorf58	TSS1500;Body;Body;TSS1500
cg08861434	13	4.61347e-06	1	0.65	0.420269	0.879731	45.767	34.6212	11.1459
cg24638253	11	4.72887e-06	1	0.807143	0.619296	0.99499	24.9134	36.4714	-11.5579
cg07613792	16	4.73736e-06	1	0.807143	0.619296	0.99499	26.9147	38.7137	-11.799
cg23967822	6	4.7909e-06	1	0.842857	0.670565	1	28.4776	40.4359	-11.9583	HLA-DQB1	Body
cg05239940	10	4.81851e-06	1	0.85	0.681176	1	29.9616	42.0532	-12.0916
cg20673830	1	4.92715e-06	1	0.735714	0.524122	0.947306	41.1377	53.654	-12.5163
cg07187289	X	4.93499e-06	1	0.671429	0.445289	0.897568	8.50864	3.0086	5.50004	IDH3G;SSR4;IDH3G;IDH3G;IDH3G	5'UTR;TSS200;1stExon;5'UTR;1stExon
cg00149061	4	4.9868e-06	1	0.742857	0.533255	0.952459	63.1965	52.1004	11.0962	UGT2A3;UGT2A3	1stExon;Body
cg05134736	12	5.01116e-06	1	0.664286	0.436882	0.891689	23.5084	14.8896	8.61882
cg24140204	17	5.03815e-06	1	0.735714	0.524122	0.947306	15.8523	25.8064	-9.95412	PNPO	Body
cg18164784	5	5.21225e-06	1	0.7	0.479604	0.920396	33.8074	23.716	10.0913	PCDHGA4;PCDHGA6;PCDHGA1;PCDHGA5;PCDHGB1;PCDHGA3;PCDHGA2;PCDHGB2;PCDHGA7;PCDHGA7;PCDHGB3	Body;Body;Body;Body;Body;Body;Body;Body;TSS1500;TSS1500;Body
cg27545697	Y	5.23804e-06	1	0.642857	0.412061	0.873653	60.0665	71.2333	-11.1668
cg05016408	5	5.26117e-06	1	0.878571	0.725022	1	62.9919	51.9037	11.0882	LOC134466	TSS200
cg02864638	17	5.29177e-06	1	0.971429	0.895071	1	74.9026	65.0036	9.89893
cg26990167	5	5.33606e-06	1	0.678571	0.453764	0.903379	17.8345	10.2784	7.55606	C5orf13;C5orf13;C5orf13;C5orf13;C5orf13;C5orf13;C5orf13;C5orf13;C5orf13;C5orf13;C5orf13;C5orf13	TSS1500;1stExon;Body;TSS1500;TSS1500;Body;1stExon;5'UTR;TSS1500;TSS1500;5'UTR;TSS1500
cg14530834	9	5.35502e-06	1	0.728571	0.515068	0.942075	15.7161	25.6149	-9.89877
cg24941469	13	5.3934e-06	1	0.635714	0.403918	0.867511	35.7748	25.4751	10.2997
cg25780434	11	5.39659e-06	1	0.728571	0.515068	0.942075	76.1091	84.4714	-8.3622
cg00631759	5	5.51206e-06	1	0.614286	0.379872	0.8487	71.4931	61.1586	10.3346	ADAMTS2	Body
cg21543103	5	5.52423e-06	1	0.721429	0.50609	0.936767	85.5694	91.6734	-6.10404	POLS	Body
cg12208638	11	5.52483e-06	1	0.6	0.364155	0.835845	50.3053	39.0493	11.256	ACTN3	Body
cg11469818	17	5.57702e-06	1	0.65	0.420269	0.879731	92.8167	87.1167	5.70002	GAA;GAA;GAA	3'UTR;3'UTR;3'UTR
cg13523561	12	5.62679e-06	1	0.542857	0.303729	0.781985	91.0982	84.8456	6.25256	DDX47;DDX47	Body;Body
cg03650119	1	5.65532e-06	1	0.728571	0.515068	0.942075	55.6447	67.2985	-11.6538	GJC2	Body
cg02905830	22	5.65575e-06	1	0.85	0.681176	1	12.8782	22.0853	-9.20708	FAM19A5;FAM19A5	Body;TSS1500
cg26739327	6	5.66781e-06	1	0.728571	0.515068	0.942075	45.6602	34.5918	11.0683
cg20634967	13	5.73877e-06	1	0.6	0.364155	0.835845	6.74302	14.1835	-7.44052
cg12342501	2	5.75575e-06	1	0.514286	0.274947	0.753624	71.8943	61.6237	10.2706
cg08098619	11	5.75861e-06	1	0.878571	0.725022	1	6.75246	14.1948	-7.44233	PGAP2;NUP98;PGAP2;NUP98;NUP98;NUP98;PGAP2;NUP98;PGAP2;NUP98;NUP98;PGAP2;NUP98	TSS200;5'UTR;TSS1500;1stExon;1stExon;5'UTR;TSS1500;1stExon;TSS1500;5'UTR;5'UTR;TSS1500;1stExon
cg22705131	X	5.82789e-06	1	0.714286	0.497188	0.931384	83.9932	90.4898	-6.49667	MAGEB6;MAGEB6	5'UTR;1stExon
cg13226272	2	5.86214e-06	1	0.678571	0.453764	0.903379	21.7504	13.4763	8.27411
cg18148498	1	5.92626e-06	1	0.65	0.420269	0.879731	42.3492	54.775	-12.4257
cg07036530	10	5.9354e-06	1	0.821429	0.639467	1	60.3753	71.4565	-11.0812	GPR26	TSS1500
cg08775595	8	5.94102e-06	1	0.528571	0.28922	0.767922	67.567	77.558	-9.99103
cg02293258	X	5.9469e-06	1	0.764286	0.561141	0.96743	16.8019	9.47719	7.32476	SPIN2B;SPIN2B;SPIN2B;SPIN2B;SPIN2B;SPIN2B	5'UTR;1stExon;1stExon;5'UTR;5'UTR;1stExon
cg06350542	13	5.95543e-06	1	0.642857	0.412061	0.873653	57.2501	68.7108	-11.4606	MCF2L	Body
cg21535106	1	5.96219e-06	1	0.65	0.420269	0.879731	29.4119	19.9244	9.48748
cg26813646	10	6.02671e-06	1	0.807143	0.619296	0.99499	16.8187	26.909	-10.0903	SLC18A3;CHAT	TSS1500;5'UTR
cg17484944	8	6.07433e-06	1	0.764286	0.561141	0.96743	72.2823	62.0788	10.2035
cg27487839	8	6.12442e-06	1	0.707143	0.488359	0.925926	7.56409	15.2434	-7.67936	XKR6	1stExon
rs1520670		6.13251e-06	1	0.585714	0.348686	0.822743	56.1606	67.7291	-11.5685
cg01074318	3	6.13911e-06	1	0.835714	0.660081	1	74.3345	64.4077	9.92679
cg13615030	9	6.13948e-06	1	0.8	0.609366	0.990634	14.3683	23.9078	-9.53948	AK1	5'UTR
cg05977696	2	6.14001e-06	1	0.764286	0.561141	0.96743	46.9871	59.2573	-12.2703
cg21242448	9	6.14054e-06	1	0.657143	0.428542	0.885743	41.4144	53.8341	-12.4196
cg22256960	15	6.1552e-06	1	0.714286	0.497188	0.931384	23.0665	34.2565	-11.19
cg11047442	8	6.1989e-06	1	0.821429	0.639467	1	40.1223	52.5396	-12.4173
cg16727243	2	6.19934e-06	1	0.764286	0.561141	0.96743	33.5488	45.78	-12.2312
cg02050847	Y	6.22005e-06	1	0.571429	0.33346	0.809397	77.6076	85.6052	-7.99759	RPS4Y2;RPS4Y2	1stExon;5'UTR
cg14560110	17	6.22817e-06	1	0.735714	0.524122	0.947306	60.2952	49.1412	11.154	CCDC144NL	TSS200
cg18400079	4	6.22823e-06	1	0.9	0.759654	1	69.8121	59.3343	10.4779	AFAP1;AFAP1	Body;Body
cg25174338	8	6.25034e-06	1	0.664286	0.436882	0.891689	66.2713	76.4634	-10.1922	DOCK5	Body
cg13291296	4	6.26472e-06	1	0.664286	0.436882	0.891689	76.6233	67.0495	9.57383	GPR125	Body
cg05374090	X	6.3089e-06	1	0.65	0.420269	0.879731	16.0281	8.87418	7.15389	FAM58A;FAM58A;FAM58A;FAM58A	5'UTR;1stExon;5'UTR;1stExon
cg02056550	Y	6.31597e-06	1	0.742857	0.533255	0.952459	59.8646	70.9888	-11.1242	TTTY18	TSS1500
cg08848711	X	6.34287e-06	1	0.792857	0.599535	0.98618	40.9393	53.3465	-12.4071	SEPT6;SEPT6;SEPT6;SEPT6	TSS1500;TSS1500;TSS1500;TSS1500
cg07227024	2	6.36301e-06	1	0.671429	0.445289	0.897568	34.8597	47.1431	-12.2834	ALS2CR12;ALS2CR12	Body;Body
cg09964402	11	6.42157e-06	1	0.728571	0.515068	0.942075	82.2351	73.7128	8.52227
cg04562394	5	6.42446e-06	1	0.871429	0.713833	1	51.8064	63.7573	-11.9509
cg00789812	14	6.48748e-06	1	0.764286	0.561141	0.96743	72.6804	62.5505	10.1299
cg11199869	1	6.49248e-06	1	0.764286	0.561141	0.96743	9.18118	17.3302	-8.14899	FMO1	5'UTR
cg06711110	17	6.58874e-06	1	0.528571	0.28922	0.767922	6.34731	13.6132	-7.26592	TMEM97	TSS1500
cg12339131	15	6.65057e-06	1	0.535714	0.296445	0.774983	73.9892	64.043	9.94625
cg11889808	7	6.70614e-06	1	0.707143	0.488359	0.925926	9.86238	18.1965	-8.33415	PTPRN2;PTPRN2;PTPRN2	Body;Body;Body
cg09556042	6	6.72985e-06	1	0.521429	0.282054	0.760803	25.5352	16.6594	8.87578	HLA-C	Body
cg24310667	7	6.74665e-06	1	0.614286	0.379872	0.8487	77.3728	85.4011	-8.02831	KIAA1324L;KIAA1324L	Body;Body
cg18258770	4	6.77664e-06	1	0.807143	0.619296	0.99499	25.7673	37.2786	-11.5114	SNCA;SNCA;SNCA;SNCA	5'UTR;5'UTR;5'UTR;5'UTR
cg01387102	2	6.8092e-06	1	0.835714	0.660081	1	26.2516	37.8189	-11.5673	MLPH;MLPH	TSS1500;TSS1500
cg08049519	15	6.82211e-06	1	0.614286	0.379872	0.8487	45.19	57.4869	-12.297
cg06866163	6	6.89006e-06	1	0.757143	0.551763	0.962523	29.4111	19.9654	9.44574
cg18124907	X	6.91555e-06	1	0.685714	0.462307	0.909121	53.5974	42.3704	11.227	MAGEH1;MAGEH1	1stExon;5'UTR
cg20081453	X	6.94866e-06	1	0.65	0.420269	0.879731	19.3601	11.5658	7.79427
rs6426327		6.9614e-06	1	0.678571	0.453764	0.903379	64.6881	75.0958	-10.4077
cg15652797	7	6.99382e-06	1	0.614286	0.379872	0.8487	24.4744	15.7797	8.6946	CROT;TP53TG1;CROT;CROT;CROT;CROT	5'UTR;TSS200;1stExon;Body;5'UTR;1stExon
cg22694749	19	7.01643e-06	1	0.835714	0.660081	1	76.3991	84.6295	-8.23039	LPPR3	Body
cg24845318	X	7.08823e-06	1	0.7	0.479604	0.920396	24.5249	15.8257	8.69915	FRMPD4	TSS200
cg20897936	6	7.11494e-06	1	0.835714	0.660081	1	46.5385	35.5041	11.0344	SCAND3;SCAND3	1stExon;5'UTR
cg06049774	10	7.17829e-06	1	0.764286	0.561141	0.96743	55.131	43.919	11.2121	PLAC9	TSS200
cg06124711	X	7.19948e-06	1	0.75	0.542468	0.957532	10.8696	4.87145	5.99818	TAZ;DNASE1L1;DNASE1L1;TAZ;TAZ;TAZ;DNASE1L1;TAZ;TAZ;TAZ;TAZ;TAZ	5'UTR;5'UTR;5'UTR;5'UTR;1stExon;5'UTR;5'UTR;1stExon;1stExon;1stExon;Body;5'UTR
cg06520095	16	7.26153e-06	1	0.757143	0.551763	0.962523	49.0529	61.1433	-12.0905
cg25478113	7	7.34036e-06	1	0.778571	0.580157	0.976986	14.6068	24.1315	-9.52474
cg09084933	X	7.3444e-06	1	0.771429	0.570605	0.972252	11.3225	5.22324	6.09924	SPIN2B;SPIN2B;SPIN2B	TSS200;TSS200;TSS200
cg13971502	21	7.3504e-06	1	0.714286	0.497188	0.931384	18.7705	29.166	-10.3956	COL6A1	Body
cg14137707	12	7.40748e-06	1	0.614286	0.379872	0.8487	85.9778	78.3648	7.61301	SRGAP1	Body
cg17470837	4	7.43838e-06	1	0.664286	0.436882	0.891689	27.1394	38.7677	-11.6283	JAKMIP1;JAKMIP1	5'UTR;5'UTR
cg05109065	X	7.48372e-06	1	0.685714	0.462307	0.909121	29.2957	19.8905	9.40528	LOC139201;CHIC1	TSS1500;1stExon
cg24458896	3	7.4864e-06	1	0.592857	0.35639	0.829325	28.1728	18.9269	9.24593	MECOM	Body
cg24621412	12	7.52583e-06	1	<0.50	<0.26	<0.74	9.36545	17.5163	-8.15087	GSG1;GSG1	Body;Body
cg18912209	4	7.586e-06	1	0.678571	0.453764	0.903379	34.9178	24.8146	10.1032
cg06318935	4	7.59597e-06	1	0.707143	0.488359	0.925926	56.1347	67.6233	-11.4886
cg25074023	2	7.68215e-06	1	0.835714	0.660081	1	11.2353	19.8997	-8.66439	PRKRA;PRKRA;PRKRA;MIR548N;DFNB59;DFNB59	TSS1500;TSS1500;TSS1500;Body;5'UTR;1stExon
cg27369286	16	7.73864e-06	1	0.707143	0.488359	0.925926	12.1578	21.0623	-8.90458	ARMC5;ARMC5	TSS1500;TSS1500
cg15071166	17	7.83037e-06	1	0.75	0.542468	0.957532	57.0705	68.4456	-11.3752	CAMKK1;CAMKK1;CAMKK1	Body;Body;Body
cg20288331	6	7.84305e-06	1	0.721429	0.50609	0.936767	21.3826	13.2465	8.1361
cg22120345	7	7.88899e-06	1	0.757143	0.551763	0.962523	14.9576	24.5333	-9.57565	C7orf46;C7orf46;C7orf46	TSS200;TSS200;TSS200
cg09046813	22	7.8943e-06	1	0.578571	0.341042	0.816101	22.7003	14.3346	8.36564	RABL4	TSS1500
cg25151353	11	7.92371e-06	1	0.685714	0.462307	0.909121	5.60453	12.5671	-6.96259	DGKZ	TSS200
cg06952412	19	7.93543e-06	1	0.735714	0.524122	0.947306	64.7294	75.0868	-10.3574	LTBP4;LTBP4;LTBP4	Body;Body;Body
cg16292168	4	7.95542e-06	1	0.735714	0.524122	0.947306	5.00912	11.7699	-6.76077	LOC285548	TSS200
cg02856402	16	8.095e-06	1	0.514286	0.274947	0.753624	73.8497	82.5723	-8.72259	HMOX2;HMOX2;HMOX2;HMOX2	3'UTR;3'UTR;3'UTR;3'UTR
cg15402732	5	8.11853e-06	1	0.571429	0.33346	0.809397	81.5755	72.9925	8.583	CEP72	Body
cg19711258	14	8.12129e-06	1	0.728571	0.515068	0.942075	10.4566	18.8881	-8.43153	CHMP4A;CHMP4A	1stExon;5'UTR
cg14181874	2	8.13623e-06	1	0.55	0.311072	0.788928	92.7851	87.1613	5.6238
cg06197503	3	8.17507e-06	1	0.7	0.479604	0.920396	34.0282	24.0486	9.97957	STAC	Body
cg10044209	14	8.17997e-06	1	0.864286	0.702802	1	60.4017	71.3626	-10.9609
cg01733958	16	8.18988e-06	1	0.514286	0.274947	0.753624	70.7347	60.4541	10.2806	TMEM8A	Body
cg05126514	3	8.22501e-06	1	0.642857	0.412061	0.873653	53.7801	65.4646	-11.6845	BSN	Body
cg00369241	11	8.26165e-06	1	0.778571	0.580157	0.976986	63.1722	73.7477	-10.5755	IFITM5	TSS200
cg20795569	1	8.31227e-06	1	0.764286	0.561141	0.96743	18.4569	28.7407	-10.2838	TCHH	Body
cg15281205	Y	8.35299e-06	1	0.592857	0.35639	0.829325	78.7926	86.4507	-7.6581	TTTY14	Body
cg10376408	11	8.4158e-06	1	0.685714	0.462307	0.909121	39.5039	51.7817	-12.2778	SCUBE2;SCUBE2	TSS1500;TSS1500
cg14133106	Y	8.48811e-06	1	0.714286	0.497188	0.931384	73.2431	82.0727	-8.82963
cg23803868	19	8.60273e-06	1	0.535714	0.296445	0.774983	64.6942	75.0276	-10.3334	SPPL2B;SPPL2B	Body;Body
cg09918510	16	8.62722e-06	1	0.65	0.420269	0.879731	3.02485	9.06371	-6.03886	HYDIN;HYDIN	TSS200;TSS200
cg12662072	5	8.68372e-06	1	0.8	0.609366	0.990634	11.0045	19.5621	-8.55758	FAM159B	Body
cg24671330	3	8.79886e-06	1	0.771429	0.570605	0.972252	38.9708	28.5148	10.456	ATP13A5	Body
cg19908556	11	8.89459e-06	1	0.685714	0.462307	0.909121	12.6366	21.6095	-8.9729
cg10530344	15	9.13261e-06	1	0.664286	0.436882	0.891689	41.416	30.7748	10.6411
cg18463371	4	9.18445e-06	1	0.8	0.609366	0.990634	75.6409	66.0454	9.5955	DCHS2	Body
cg13275129	11	9.24908e-06	1	0.628571	0.395839	0.861304	68.3784	78.0856	-9.70722	MAML2;MAML2	5'UTR;1stExon
cg04481865	X	9.37435e-06	1	0.742857	0.533255	0.952459	44.6869	33.8423	10.8446
cg10385522	6	9.37688e-06	1	0.592857	0.35639	0.829325	28.6398	40.3163	-11.6765	HLA-DRB1	TSS1500
cg08772684	X	9.39915e-06	1	0.721429	0.50609	0.936767	53.6883	65.3271	-11.6388
cg00088079	6	9.4244e-06	1	0.864286	0.702802	1	87.5242	80.3798	7.14442	ATXN1;ATXN1	5'UTR;5'UTR
rs715359		9.49208e-06	1	0.571429	0.33346	0.809397	66.2397	55.5846	10.655
cg21235415	5	9.57021e-06	1	0.792857	0.599535	0.98618	60.4538	71.3477	-10.8939
cg07969602	3	9.80891e-06	1	0.785714	0.589799	0.981629	75.146	83.5484	-8.40233	COL6A4P2	Body
cg04719574	5	9.82951e-06	1	0.964286	0.879028	1	11.0756	19.6052	-8.52952	LOC257358	TSS200
cg14313184	10	9.96226e-06	1	0.857143	0.691919	1	68.1346	57.6593	10.4753
cg19445188	5	9.97966e-06	1	0.642857	0.412061	0.873653	55.011	43.9197	11.0913
cg04915044	2	1.00208e-05	1	0.892857	0.747918	1	70.9312	60.7444	10.1867	POLR1A	Body
cg17755913	7	1.00305e-05	1	0.857143	0.691919	1	83.9091	75.8937	8.01542
cg24792289	5	1.01028e-05	1	0.685714	0.462307	0.909121	11.6813	5.55958	6.12173
cg23367851	7	1.01192e-05	1	0.564286	0.325937	0.802634	12.8783	6.4909	6.38736	CYCS	TSS1500
cg26928789	Y	1.01205e-05	1	0.621429	0.387824	0.855033	61.8069	72.4997	-10.6928	TTTY10	TSS1500
cg01866606	2	1.01279e-05	1	0.828571	0.649716	1	21.5711	32.3138	-10.7427
cg18064852	5	1.01624e-05	1	0.735714	0.524122	0.947306	25.6093	36.9182	-11.3089
cg18493069	6	1.02026e-05	1	0.921429	0.796235	1	16.0232	25.7299	-9.70666	SNX3;SNX3	TSS200;TSS200
cg01933836	11	1.02141e-05	1	0.835714	0.660081	1	28.1862	39.7785	-11.5923
cg09781994	4	1.02564e-05	1	0.857143	0.691919	1	62.6663	51.8049	10.8614	PITX2;PITX2	Body;Body
cg22334548	19	1.04128e-05	1	0.807143	0.619296	0.99499	68.0885	57.625	10.4635	ALDH16A1;ALDH16A1	Body;Body
cg03089717	6	1.05576e-05	1	0.692857	0.47092	0.914794	57.3964	46.3563	11.0401
cg14630357	2	1.05585e-05	1	0.821429	0.639467	1	25.1114	36.3409	-11.2295	GALNT13	5'UTR
cg11516038	1	1.06033e-05	1	0.692857	0.47092	0.914794	52.3356	41.2784	11.0572
cg23208903	X	1.06124e-05	1	0.7	0.479604	0.920396	28.4402	40.0392	-11.5989	NR0B1;NR0B1	5'UTR;1stExon
cg09697033	8	1.06903e-05	1	0.807143	0.619296	0.99499	43.634	55.7753	-12.1413	XKR6	Body
cg03407524	17	1.07113e-05	1	0.614286	0.379872	0.8487	62.4298	51.5731	10.8567	FASN	Body
cg18041271	8	1.07324e-05	1	0.607143	0.371982	0.842303	81.5214	73.0166	8.50485
cg05085500	6	1.07736e-05	1	0.807143	0.619296	0.99499	15.7422	25.3647	-9.62241
cg12691230	3	1.07875e-05	1	0.735714	0.524122	0.947306	68.0572	57.6047	10.4525	XCR1;XCR1	5'UTR;5'UTR
cg06222392	20	1.07968e-05	1	0.764286	0.561141	0.96743	82.2895	89.0728	-6.78329
cg04315227	2	1.08529e-05	1	0.735714	0.524122	0.947306	13.4329	6.93945	6.49344
cg17740399	13	1.09385e-05	1	0.75	0.542468	0.957532	17.6258	27.6319	-10.0061	PDX1;PDX1	5'UTR;1stExon
cg17625764	X	1.10089e-05	1	0.771429	0.570605	0.972252	39.2296	28.8278	10.4017	TMSL3;TMSB4X	TSS1500;TSS1500
cg18535167	5	1.10547e-05	1	0.742857	0.533255	0.952459	59.6669	48.7051	10.9617
cg05545105	6	1.11509e-05	1	0.657143	0.428542	0.885743	32.3976	22.7046	9.69304
cg24707688	X	1.11531e-05	1	0.721429	0.50609	0.936767	53.0952	42.0501	11.0451	TCEAL6	TSS200
cg01016092	18	1.11591e-05	1	0.664286	0.436882	0.891689	71.3153	61.2125	10.1028	SLC14A1;SLC14A1;SLC14A1;SLC14A1	5'UTR;5'UTR;TSS1500;5'UTR
cg09690326	7	1.11681e-05	1	0.75	0.542468	0.957532	40.5887	52.7412	-12.1525	C7orf46;C7orf46;C7orf46	Body;Body;Body
cg01934626	5	1.12335e-05	1	0.792857	0.599535	0.98618	24.8627	36.0325	-11.1698	SCGB3A1	TSS200
cg00384539	8	1.12699e-05	1	0.685714	0.462307	0.909121	6.71302	13.9218	-7.2088	PRDM14	TSS200
cg12067981	10	1.12982e-05	1	0.607143	0.371982	0.842303	83.8816	75.8988	7.98272	ITIH5;ITIH5;ITIH5	Body;Body;Body
cg00281977	10	1.13342e-05	1	0.65	0.420269	0.879731	10.2455	18.4987	-8.25318
cg12483773	11	1.13633e-05	1	0.621429	0.387824	0.855033	24.5656	15.9826	8.58294	C11orf93;C11orf92	5'UTR;TSS200
cg07946277	17	1.14627e-05	1	0.85	0.681176	1	55.631	44.5987	11.0323	CYTH1;CYTH1	Body;Body
cg20666307	5	1.14749e-05	1	0.792857	0.599535	0.98618	49.0811	38.1222	10.9589
cg25576961	15	1.14843e-05	1	0.621429	0.387824	0.855033	78.1354	69.0191	9.11634	TTC23;TTC23;TTC23;TTC23;TTC23;TTC23;TTC23	Body;Body;Body;Body;Body;Body;Body
cg08327106	8	1.14873e-05	1	0.85	0.681176	1	12.3997	21.2152	-8.81548	RALYL;RALYL;RALYL	TSS1500;TSS1500;TSS1500
cg08899199	7	1.15488e-05	1	0.828571	0.649716	1	11.0274	5.07874	5.94861	ST7;ST7;ST7OT4;ST7OT1	Body;Body;Body;TSS200
cg11523191	20	1.16123e-05	1	0.75	0.542468	0.957532	75.9159	84.1123	-8.1964	C20orf195	Body
cg00409000	X	1.16464e-05	1	0.814286	0.629328	0.999243	23.5021	15.0995	8.40258	NHS	Body
cg03920152	7	1.1711e-05	1	0.771429	0.570605	0.972252	44.3394	33.5965	10.7429
cg24093831	11	1.17288e-05	1	0.607143	0.371982	0.842303	88.3393	93.5809	-5.24156
cg13316191	7	1.18053e-05	1	0.8	0.609366	0.990634	22.8255	33.6922	-10.8668	CDCA7L;CDCA7L;CDCA7L	TSS1500;TSS1500;TSS1500
cg11497957	8	1.18175e-05	1	0.614286	0.379872	0.8487	33.1758	23.409	9.76673	ZNF572	5'UTR
cg08290675	11	1.1864e-05	1	0.778571	0.580157	0.976986	36.8348	48.9038	-12.069
cg06580725	13	1.18967e-05	1	0.721429	0.50609	0.936767	18.784	28.9735	-10.1895	ZIC2	Body
cg18127410	11	1.19561e-05	1	0.885714	0.736379	1	21.0358	31.6184	-10.5826	SCUBE2;SCUBE2	TSS200;TSS200
cg05143887	12	1.21225e-05	1	0.771429	0.570605	0.972252	20.4814	30.9644	-10.483	ACSS3	1stExon
cg12500879	11	1.21747e-05	1	0.742857	0.533255	0.952459	11.1854	19.6639	-8.47852
cg18485485	8	1.23003e-05	1	0.571429	0.33346	0.809397	13.543	7.04865	6.4943	DECR1;DECR1	5'UTR;1stExon
cg24587297	2	1.23014e-05	1	0.771429	0.570605	0.972252	64.1643	53.4637	10.7006
cg01543184	17	1.24225e-05	1	0.728571	0.515068	0.942075	77.5147	68.3208	9.19388	MAFG;MAFG	5'UTR;TSS200
cg26333342	6	1.24463e-05	1	0.735714	0.524122	0.947306	60.5933	49.7119	10.8815	NFKBIL1;NFKBIL1;NFKBIL1;NFKBIL1	Body;Body;Body;Body
cg25673075	5	1.25252e-05	1	0.771429	0.570605	0.972252	67.0069	56.5223	10.4846
cg18997918	12	1.25529e-05	1	0.55	0.311072	0.788928	71.4107	80.4761	-9.06538	SFRS8	Body
cg16322262	14	1.25869e-05	1	0.685714	0.462307	0.909121	36.2496	26.1707	10.0789	GPR135	1stExon
cg06568260	X	1.25969e-05	1	0.564286	0.325937	0.802634	73.985	82.5518	-8.5668	SYAP1;SYAP1	Body;3'UTR
cg25810247	13	1.25991e-05	1	0.707143	0.488359	0.925926	36.3007	26.2171	10.0836	LIG4;LIG4;LIG4	5'UTR;TSS200;5'UTR
cg22773661	4	1.27438e-05	1	0.678571	0.453764	0.903379	57.7452	68.853	-11.1079	ZAR1	TSS200
cg20587996	7	1.28419e-05	1	0.807143	0.619296	0.99499	84.6586	76.8922	7.76644
cg04523291	3	1.29621e-05	1	0.857143	0.691919	1	16.1773	25.817	-9.63971	OXTR	Body
cg23392381	2	1.29758e-05	1	0.7	0.479604	0.920396	24.4437	35.4905	-11.0469	CTNNA2;CTNNA2	Body;Body
cg22995692	5	1.29989e-05	1	0.8	0.609366	0.990634	12.5321	21.3295	-8.79736
cg18673341	7	1.30053e-05	1	0.685714	0.462307	0.909121	39.1198	51.1931	-12.0733	MGC87042;MGC87042	Body;Body
cg14617642	10	1.30125e-05	1	0.678571	0.453764	0.903379	20.0718	30.4548	-10.383	H2AFY2;H2AFY2	5'UTR;1stExon
cg17226811	4	1.30442e-05	1	0.6	0.364155	0.835845	29.6745	20.3786	9.29596
cg01791031	5	1.30464e-05	1	0.8	0.609366	0.990634	53.9842	42.9947	10.9895
cg26404511	1	1.30972e-05	1	0.714286	0.497188	0.931384	51.8644	40.8931	10.9713	CNR2	5'UTR
cg05737004	2	1.31747e-05	1	0.75	0.542468	0.957532	55.4513	44.4708	10.9805	GREB1;GREB1	Body;Body
cg23011597	3	1.32494e-05	1	0.821429	0.639467	1	25.3286	36.4789	-11.1504	KCNH8;KCNH8	1stExon;5'UTR
cg04227922	2	1.32876e-05	1	0.828571	0.649716	1	36.1486	48.1432	-11.9946
cg01987525	14	1.33731e-05	1	0.8	0.609366	0.990634	68.318	77.9137	-9.59567
cg03985192	2	1.34375e-05	1	0.778571	0.580157	0.976986	68.3264	77.9183	-9.59192	HDAC4	5'UTR
cg02730303	11	1.34395e-05	1	0.664286	0.436882	0.891689	17.7567	10.4221	7.33464
cg19680441	7	1.34449e-05	1	0.835714	0.660081	1	48.745	60.5861	-11.8411	PTPRN2;PTPRN2;PTPRN2	Body;Body;Body
cg18147366	1	1.34845e-05	1	0.857143	0.691919	1	11.7187	20.2968	-8.57813	CR1;CR1;CR1;CR1	5'UTR;5'UTR;1stExon;1stExon
cg02354343	X	1.35498e-05	1	0.871429	0.713833	1	10.9347	5.03448	5.90021	RAP2C	5'UTR
cg23693569	10	1.35828e-05	1	0.742857	0.533255	0.952459	55.0954	44.1247	10.9707
cg22639011	11	1.35974e-05	1	0.857143	0.691919	1	40.5858	52.6468	-12.0609	KCNA4	5'UTR
cg13675280	1	1.37466e-05	1	0.757143	0.551763	0.962523	61.6972	50.9027	10.7945	EIF2C1	TSS1500
cg21107944	1	1.38053e-05	1	0.821429	0.639467	1	62.8726	73.3039	-10.4313	PRDM16;PRDM16	Body;Body
cg13711538	13	1.38658e-05	1	0.592857	0.35639	0.829325	87.1137	79.9718	7.14195
cg11454095	2	1.40411e-05	1	0.771429	0.570605	0.972252	65.2024	54.6227	10.5797	MYT1L	Body
cg02734482	3	1.40836e-05	1	0.635714	0.403918	0.867511	68.9276	58.6609	10.2667
cg09137533	22	1.40942e-05	1	0.871429	0.713833	1	56.2092	45.2621	10.9472
cg13798112	3	1.41576e-05	1	0.807143	0.619296	0.99499	77.5138	68.3692	9.14463	ZBTB20;ZBTB20;ZBTB20;ZBTB20;ZBTB20;ZBTB20;ZBTB20	Body;Body;Body;Body;Body;Body;Body
cg18129755	4	1.42123e-05	1	0.692857	0.47092	0.914794	28.1081	39.5378	-11.4297	GUCY1B3	TSS200
cg04226749	1	1.42256e-05	1	0.642857	0.412061	0.873653	27.4753	38.84	-11.3647	MOSC2;MOSC2	1stExon;5'UTR
cg09544549	22	1.43311e-05	1	0.614286	0.379872	0.8487	86.6079	79.3465	7.26134	MYH9	Body
cg02637318	8	1.45769e-05	1	0.657143	0.428542	0.885743	55.847	44.9085	10.9385	ADAM32;ADAM32	1stExon;5'UTR
cg22134140	X	1.46101e-05	1	0.771429	0.570605	0.972252	61.8364	72.3884	-10.552
cg26479374	4	1.47007e-05	1	0.621429	0.387824	0.855033	74.951	65.4245	9.52644	CTBP1;CTBP1;C4orf42	TSS1500;TSS1500;TSS200
cg23997263	6	1.49387e-05	1	0.857143	0.691919	1	20.6739	31.0964	-10.4225	FUT9	TSS1500
cg08084984	16	1.50942e-05	1	0.528571	0.28922	0.767922	15.4254	8.57995	6.84544	XYLT1	Body
cg04584183	4	1.5168e-05	1	0.821429	0.639467	1	43.2588	55.2463	-11.9875
cg06341336	X	1.51706e-05	1	0.864286	0.702802	1	22.438	14.2855	8.1524	APEX2	TSS200
cg07061738	6	1.52138e-05	1	0.7	0.479604	0.920396	75.3584	83.5942	-8.23579	SMOC2;SMOC2	Body;Body
cg24856258	15	1.52337e-05	1	0.514286	0.274947	0.753624	5.07629	11.6599	-6.58363	MGA;MGA	5'UTR;5'UTR
cg02650401	3	1.52694e-05	1	0.785714	0.589799	0.981629	24.6242	35.6238	-10.9996	SOX2OT	Body
cg14166009	19	1.53046e-05	1	0.714286	0.497188	0.931384	16.1355	25.693	-9.55751	HKR1	TSS1500
cg12285565	8	1.53193e-05	1	0.878571	0.725022	1	49.5694	38.7053	10.8641
cg10454857	12	1.55943e-05	1	0.75	0.542468	0.957532	67.3558	56.9845	10.3713	SFRS8	Body
cg11153872	11	1.56686e-05	1	0.742857	0.533255	0.952459	18.45	28.4585	-10.0085	CALCA;CALCA;CALCA	TSS1500;TSS1500;TSS1500
cg01052274	16	1.56688e-05	1	0.771429	0.570605	0.972252	62.8203	73.2089	-10.3886	ZCCHC14	Body
cg26309111	7	1.57237e-05	1	0.735714	0.524122	0.947306	17.7183	27.5849	-9.86657	C7orf46;C7orf46;C7orf46	Body;Body;Body
cg07902156	5	1.57343e-05	1	0.628571	0.395839	0.861304	77.5634	68.4651	9.09826	LPCAT1	Body
cg05649108	18	1.58408e-05	1	0.735714	0.524122	0.947306	27.9209	39.2817	-11.3609	BRUNOL4;BRUNOL4;BRUNOL4;BRUNOL4	Body;Body;Body;Body
cg08210727	20	1.58645e-05	1	0.757143	0.551763	0.962523	35.4358	25.5178	9.91796
cg01377936	X	1.62461e-05	1	0.707143	0.488359	0.925926	40.7373	52.7167	-11.9793	DMD;DMD;DMD;DMD;DMD;DMD;DMD;DMD;DMD;DMD;DMD;DMD;DMD;DMD;DMD;DMD;DMD	5'UTR;Body;Body;1stExon;5'UTR;1stExon;1stExon;Body;Body;Body;Body;1stExon;5'UTR;1stExon;Body;5'UTR;5'UTR
cg26824006	7	1.62645e-05	1	0.764286	0.561141	0.96743	19.5518	29.7432	-10.1914
cg21906379	X	1.62973e-05	1	0.728571	0.515068	0.942075	40.7599	30.3736	10.3863	CHRDL1;CHRDL1;CHRDL1;CHRDL1	Body;Body;Body;Body
cg17703220	X	1.6354e-05	1	0.807143	0.619296	0.99499	23.5669	15.2476	8.31929	XIAP	TSS200
cg02464808	8	1.63804e-05	1	0.7	0.479604	0.920396	56.9367	68.0293	-11.0926	DEFA3;DEFA1B;DEFA1	TSS1500;TSS1500;TSS1500
cg08919372	8	1.63828e-05	1	0.828571	0.649716	1	71.1427	80.1728	-9.03007
cg15601996	12	1.64135e-05	1	0.892857	0.747918	1	64.4094	74.5523	-10.1429
cg18110483	5	1.65164e-05	1	0.721429	0.50609	0.936767	26.7605	37.9763	-11.2157	THBS4	TSS200
cg02072400	12	1.65473e-05	1	0.664286	0.436882	0.891689	26.94	38.1746	-11.2346
cg19383211	6	1.66221e-05	1	0.664286	0.436882	0.891689	29.6764	41.1769	-11.5005	HLA-DRB6	Body
cg01389445	4	1.66456e-05	1	0.742857	0.533255	0.952459	13.6619	22.6352	-8.97328	LRAT	TSS200
cg11229284	3	1.66564e-05	1	0.607143	0.371982	0.842303	21.5387	13.5656	7.97317	PARP14	TSS200
cg25207052	1	1.66654e-05	1	0.764286	0.561141	0.96743	70.9041	79.9724	-9.06827
cg26127219	14	1.67025e-05	1	0.628571	0.395839	0.861304	78.3296	69.381	8.94859
cg26678605	10	1.67088e-05	1	0.785714	0.589799	0.981629	37.9614	49.8992	-11.9378
cg06875488	4	1.67099e-05	1	0.707143	0.488359	0.925926	75.0534	65.5892	9.46414	SORCS2	Body
cg10457247	8	1.67135e-05	1	0.8	0.609366	0.990634	21.5901	32.1099	-10.5198	PRDM14	5'UTR
cg14839257	6	1.67478e-05	1	0.692857	0.47092	0.914794	22.6107	33.2854	-10.6747	RPS6KA2	TSS1500
cg09654261	11	1.67532e-05	1	0.771429	0.570605	0.972252	81.379	72.9964	8.38261
cg23474211	7	1.68839e-05	1	0.65	0.420269	0.879731	13.994	23.0389	-9.04484	ZNF804B	TSS200
cg22846391	5	1.68878e-05	1	0.614286	0.379872	0.8487	71.5005	61.5785	9.92199	HK3	Body
cg00380266	8	1.69185e-05	1	0.828571	0.649716	1	91.5777	85.7463	5.83133	HAS2	5'UTR
cg13076785	6	1.69823e-05	1	0.685714	0.462307	0.909121	59.3266	48.5197	10.8069	HLA-DRB6	Body
cg14664094	13	1.70093e-05	1	0.764286	0.561141	0.96743	78.344	85.9188	-7.57479	RASA3	Body
cg24150333	15	1.71129e-05	1	0.564286	0.325937	0.802634	89.5027	83.0649	6.43774	ADAMTS17	Body
cg25102216	12	1.71511e-05	1	0.764286	0.561141	0.96743	75.038	83.3033	-8.26532	TMEM132D	Body
cg11306781	X	1.7187e-05	1	0.742857	0.533255	0.952459	61.6533	72.165	-10.5118
cg11021362	Y	1.71905e-05	1	0.714286	0.497188	0.931384	59.4483	70.2387	-10.7903	TTTY13	TSS200
cg13926174	1	1.72778e-05	1	0.692857	0.47092	0.914794	88.4167	93.5713	-5.15457
cg23732024	8	1.72838e-05	1	0.928571	0.808975	1	70.0607	59.9886	10.0721	LY96	Body
cg06275813	18	1.74366e-05	1	0.714286	0.497188	0.931384	17.705	27.5257	-9.82065	ONECUT2;ONECUT2	1stExon;5'UTR
cg13784767	X	1.74922e-05	1	0.521429	0.282054	0.760803	19.3409	11.7729	7.56793	CTPS2;CTPS2;CTPS2;CTPS2	TSS200;5'UTR;1stExon;5'UTR
cg12075262	4	1.74979e-05	1	0.692857	0.47092	0.914794	74.0162	82.4794	-8.46315
cg11633007	X	1.76061e-05	1	0.771429	0.570605	0.972252	78.9657	86.3953	-7.42955	KLF8;KLF8	3'UTR;3'UTR
cg05519582	22	1.76193e-05	1	0.614286	0.379872	0.8487	47.2696	59.0605	-11.7909	GRAMD4	Body
cg23000734	10	1.77331e-05	1	0.821429	0.639467	1	51.278	40.4293	10.8486	CTBP2	TSS1500
cg05461361	X	1.78002e-05	1	0.721429	0.50609	0.936767	9.18562	3.7363	5.44932	MTCP1;MTCP1NB;BRCC3;MTCP1;BRCC3;MTCP1NB	1stExon;5'UTR;TSS1500;5'UTR;TSS1500;1stExon
cg06070970	8	1.78936e-05	1	0.907143	0.771604	1	35.1094	46.9203	-11.8109	GLI4	3'UTR
cg04622795	2	1.79348e-05	1	0.664286	0.436882	0.891689	72.5769	62.8078	9.7691	EMX1	Body
cg10486069	11	1.80181e-05	1	0.757143	0.551763	0.962523	27.7722	39.0551	-11.2828
cg23893898	4	1.81685e-05	1	0.757143	0.551763	0.962523	31.8851	43.5121	-11.627
cg01963189	4	1.81811e-05	1	0.835714	0.660081	1	75.4564	66.0824	9.37404
cg24135682	X	1.83354e-05	1	0.735714	0.524122	0.947306	24.1646	15.78	8.38458	NCRNA00087	TSS1500
cg02500392	6	1.83782e-05	1	0.721429	0.50609	0.936767	83.4599	75.5413	7.91854	PBOV1;KIAA1244	1stExon;Body
cg10519543	7	1.83844e-05	1	0.607143	0.371982	0.842303	78.0286	85.6507	-7.62209	C7orf65	TSS200
cg24714905	13	1.84273e-05	1	0.692857	0.47092	0.914794	29.1402	40.5421	-11.4019	ZIC2	Body
cg26156448	20	1.84506e-05	1	0.728571	0.515068	0.942075	10.6921	18.8814	-8.18928	NKX2-4	TSS200
cg20684528	12	1.8578e-05	1	0.864286	0.702802	1	24.2698	35.1286	-10.8587	GRIN2B	TSS1500
cg04337611	4	1.86365e-05	1	0.55	0.311072	0.788928	22.5309	14.4184	8.11244	DDX60L	TSS200
cg27004243	17	1.88595e-05	1	0.8	0.609366	0.990634	9.69169	17.6023	-7.91063	PER1	5'UTR
cg03905640	Y	1.88616e-05	1	0.6	0.364155	0.835845	69.8089	79.0313	-9.22244	FAM41AY2;FAM41AY1	Body;Body
cg03167413	7	1.88638e-05	1	0.807143	0.619296	0.99499	21.9206	32.4377	-10.5171
cg03098837	7	1.89031e-05	1	0.707143	0.488359	0.925926	4.88038	11.3328	-6.45245	DPY19L2P4	TSS200
cg16565890	6	1.89449e-05	1	0.785714	0.589799	0.981629	57.3711	68.3585	-10.9874	RIMS1	Body
cg11162116	5	1.92326e-05	1	0.571429	0.33346	0.809397	82.3031	74.1554	8.14768	MYOZ3;MYOZ3	5'UTR;5'UTR
cg02527811	2	1.92958e-05	1	0.642857	0.412061	0.873653	52.8482	42.0137	10.8344	C2orf54	1stExon
cg18366455	3	1.93102e-05	1	0.9	0.759654	1	14.8479	24.0308	-9.18286	SOX2OT	Body
cg14177784	9	1.93309e-05	1	0.692857	0.47092	0.914794	54.7954	43.9582	10.8372	GLIS3	5'UTR
cg07135647	16	1.93847e-05	1	0.735714	0.524122	0.947306	62.6849	52.0719	10.6129
cg05631230	11	1.94407e-05	1	0.607143	0.371982	0.842303	84.3687	76.6703	7.69837
cg16092346	4	1.97143e-05	1	0.614286	0.379872	0.8487	70.8516	79.8741	-9.02244	KIAA1530	Body
cg20431488	10	1.97697e-05	1	0.85	0.681176	1	60.0376	49.3144	10.7232	PIPSL	Body
cg11229715	2	1.98507e-05	1	0.621429	0.387824	0.855033	21.6055	13.6676	7.93788	CUL3	Body
cg22607903	5	2.00114e-05	1	0.664286	0.436882	0.891689	26.9934	18.2024	8.79101	C5orf13;C5orf13;C5orf13;C5orf13;C5orf13;C5orf13;C5orf13;C5orf13;C5orf13;C5orf13;C5orf13;C5orf13;C5orf13	5'UTR;Body;Body;TSS1500;TSS200;5'UTR;TSS200;5'UTR;TSS1500;5'UTR;1stExon;5'UTR;1stExon
cg17717878	1	2.02558e-05	1	0.792857	0.599535	0.98618	90.3797	84.2413	6.13833	C1orf201	3'UTR
cg15971980	6	2.03695e-05	1	0.7	0.479604	0.920396	42.3569	31.9356	10.4213
cg25736465	4	2.03842e-05	1	0.678571	0.453764	0.903379	16.9048	26.4993	-9.59445
cg01027397	6	2.03953e-05	1	0.807143	0.619296	0.99499	29.4981	20.3634	9.13475	SCAND3;SCAND3	1stExon;5'UTR
cg11006267	5	2.04241e-05	1	0.585714	0.348686	0.822743	9.63897	4.11014	5.52883
cg25237542	X	2.04504e-05	1	0.628571	0.395839	0.861304	21.5058	13.5926	7.91321	SLITRK4	5'UTR
cg14716792	11	2.04563e-05	1	0.728571	0.515068	0.942075	35.5113	47.2749	-11.7636	OR4A15	TSS1500
cg22584207	8	2.06929e-05	1	0.778571	0.580157	0.976986	67.5614	57.3169	10.2445
cg01208126	5	2.08322e-05	1	0.692857	0.47092	0.914794	80.8525	87.8179	-6.96545	FLJ44606;FLJ44606	TSS1500;TSS1500
cg14373220	14	2.08433e-05	1	0.65	0.420269	0.879731	89.1535	94.0823	-4.92875	PPP2R5C;PPP2R5C;PPP2R5C;PPP2R5C;PPP2R5C	Body;Body;Body;Body;Body
cg05873017	16	2.09927e-05	1	0.657143	0.428542	0.885743	81.4185	88.2524	-6.83395	UNKL	5'UTR
cg17446010	15	2.11206e-05	1	0.642857	0.412061	0.873653	56.6908	45.9078	10.783	ISL2	Body
cg00343349	7	2.11885e-05	1	0.8	0.609366	0.990634	61.2252	71.7133	-10.4881
cg10974412	7	2.12154e-05	1	0.692857	0.47092	0.914794	87.1448	80.1407	7.00409	TNS3	5'UTR
cg26344532	13	2.12695e-05	1	0.742857	0.533255	0.952459	18.0907	27.8973	-9.80657	PDX1;PDX1	5'UTR;1stExon
cg19878597	14	2.1298e-05	1	0.757143	0.551763	0.962523	42.1056	31.717	10.3886
cg06558166	X	2.13312e-05	1	0.692857	0.47092	0.914794	17.8212	10.5865	7.23465	GPC4;GPC4	5'UTR;1stExon
cg08084616	2	2.15299e-05	1	0.728571	0.515068	0.942075	23.1931	33.8359	-10.6428
cg22575498	6	2.17993e-05	1	0.735714	0.524122	0.947306	52.1891	41.4101	10.779
cg24347663	2	2.18824e-05	1	0.635714	0.403918	0.867511	14.4213	23.4563	-9.03499	ADD2;ADD2;ADD2;ADD2;ADD2	TSS200;TSS200;TSS200;TSS200;TSS200
cg16966315	7	2.19744e-05	1	0.792857	0.599535	0.98618	45.547	34.9702	10.5768
cg20277670	5	2.20429e-05	1	0.785714	0.589799	0.981629	73.675	82.1357	-8.46074	HRH2;HRH2	Body;1stExon
cg04520693	13	2.22569e-05	1	0.628571	0.395839	0.861304	37.7226	27.6965	10.026
cg04621455	16	2.23406e-05	1	0.707143	0.488359	0.925926	96.081	91.813	4.26802	CMTM1;CMTM1;CMTM1;CMTM1;CMTM1;CMTM1;CMTM1;CMTM1;CMTM1;CMTM1;CMTM1;CMTM1;CMTM1;CMTM1	1stExon;1stExon;5'UTR;1stExon;5'UTR;1stExon;TSS200;TSS200;5'UTR;1stExon;1stExon;5'UTR;5'UTR;5'UTR
cg23231631	4	2.25227e-05	1	0.6	0.364155	0.835845	69.6782	59.6673	10.0109	GABRB1	Body
cg02018277	15	2.2599e-05	1	0.785714	0.589799	0.981629	21.5925	31.9743	-10.3818	PIF1	Body
cg26142412	11	2.27257e-05	1	0.678571	0.453764	0.903379	12.4011	20.9468	-8.54569
cg12161182	12	2.29693e-05	1	0.592857	0.35639	0.829325	83.2943	89.6695	-6.37517	NINJ2	Body
cg13802457	9	2.31043e-05	1	0.8	0.609366	0.990634	60.9147	50.29	10.6247	GLIS3	5'UTR
cg09886641	15	2.33656e-05	1	0.735714	0.524122	0.947306	50.0667	61.5831	-11.5164	MIR548H4;NOX5;NOX5;SPESP1	Body;5'UTR;1stExon;1stExon
cg18363918	19	2.34213e-05	1	0.714286	0.497188	0.931384	22.1149	32.5605	-10.4455	IGLON5	Body
cg06041068	X	2.34408e-05	1	0.807143	0.619296	0.99499	16.659	9.67005	6.98894	BCAP31;ABCD1;ABCD1;BCAP31;BCAP31;BCAP31	TSS1500;1stExon;5'UTR;TSS200;TSS1500;TSS1500
cg08174387	15	2.34593e-05	1	0.671429	0.445289	0.897568	32.2874	22.8462	9.44124
cg14283887	8	2.34594e-05	1	0.8	0.609366	0.990634	49.7406	61.2743	-11.5336
cg19029214	1	2.35142e-05	1	0.921429	0.796235	1	81.0432	72.71	8.33326	CAPN2;CAPN2	5'UTR;1stExon
rs10033147		2.36648e-05	1	0.614286	0.379872	0.8487	48.5839	37.9143	10.6695
cg23432345	7	2.37234e-05	1	0.614286	0.379872	0.8487	5.20433	11.6905	-6.48618	HOXA7	1stExon
cg12980128	18	2.38808e-05	1	0.742857	0.533255	0.952459	34.486	46.1299	-11.6439	ONECUT2	Body
cg04170994	Y	2.3989e-05	1	0.8	0.609366	0.990634	24.3665	16.0245	8.34201	LOC401630;LOC401629	TSS200;TSS200
cg18878700	X	2.40072e-05	1	0.635714	0.403918	0.867511	10.1356	4.5243	5.61128	MBNL3;MBNL3	1stExon;5'UTR
cg03544320	4	2.40432e-05	1	0.671429	0.445289	0.897568	38.4513	50.2203	-11.769	CRMP1	1stExon
cg01559503	11	2.41002e-05	1	0.828571	0.649716	1	64.3224	74.336	-10.0136	MUC2	Body
cg14700965	8	2.4271e-05	1	0.8	0.609366	0.990634	77.1066	84.8476	-7.74099
cg17248267	2	2.43554e-05	1	0.521429	0.282054	0.760803	78.7941	86.1755	-7.38143	FEZ2;FEZ2	Body;Body
cg04835511	1	2.45861e-05	1	0.664286	0.436882	0.891689	37.9449	27.9349	10.0101
cg22671798	19	2.45975e-05	1	0.614286	0.379872	0.8487	41.8677	53.6437	-11.7759	ZNF573	3'UTR
cg00431602	X	2.46245e-05	1	0.507143	0.267899	0.746387	16.8338	26.3322	-9.49839	SAT1;SAT1	TSS1500;TSS1500
cg05768427	3	2.49038e-05	1	0.792857	0.599535	0.98618	47.4406	59.0661	-11.6255
cg07747963	Y	2.49821e-05	1	0.621429	0.387824	0.855033	73.1755	81.6925	-8.51701	RPS4Y2	TSS1500
cg11769851	8	2.50776e-05	1	0.65	0.420269	0.879731	52.5361	63.8482	-11.312	KIAA1688	Body
cg00433220	X	2.51406e-05	1	0.7	0.479604	0.920396	18.2147	10.9453	7.26938	RP2	Body
cg23022785	20	2.52992e-05	1	0.807143	0.619296	0.99499	6.11443	12.8688	-6.75437
cg04852893	17	2.53717e-05	1	0.628571	0.395839	0.861304	74.3755	64.9722	9.40325	MYOCD;MYOCD;MYOCD	Body;Body;TSS1500
cg23302740	8	2.54422e-05	1	0.735714	0.524122	0.947306	34.5118	46.1253	-11.6135
cg01253711	4	2.54849e-05	1	0.55	0.311072	0.788928	54.0809	65.2601	-11.1793
cg22697034	17	2.55019e-05	1	0.757143	0.551763	0.962523	39.4605	51.2147	-11.7543
cg00590139	16	2.56341e-05	1	0.792857	0.599535	0.98618	46.8773	58.5129	-11.6356	A2BP1;A2BP1;A2BP1	Body;Body;Body
cg20113724	X	2.59417e-05	1	0.75	0.542468	0.957532	12.0436	6.02561	6.018	ZCCHC12	TSS200
cg04859466	3	2.59847e-05	1	0.9	0.759654	1	5.24536	11.7162	-6.47086	SOX2OT	Body
cg27600432	4	2.61551e-05	1	0.85	0.681176	1	22.9631	33.4814	-10.5183
cg23918315	5	2.61627e-05	1	0.757143	0.551763	0.962523	18.8061	28.654	-9.84787	PCDHB3	TSS1500
cg18992293	X	2.62958e-05	1	0.828571	0.649716	1	54.7464	65.8531	-11.1067	CXorf36	3'UTR
cg23696472	X	2.63512e-05	1	0.757143	0.551763	0.962523	19.673	12.1474	7.52559	TSPYL2	1stExon
cg17917970	X	2.63638e-05	1	0.635714	0.403918	0.867511	25.3183	16.856	8.46233	DUSP9	5'UTR
rs2235751		2.64539e-05	1	0.578571	0.341042	0.816101	49.5553	61.0445	-11.4892
cg01178680	15	2.66156e-05	1	0.764286	0.561141	0.96743	15.0702	24.1664	-9.09627	ISLR2;ISLR2;ISLR2;ISLR2	Body;Body;Body;Body
cg26737948	11	2.66792e-05	1	0.664286	0.436882	0.891689	85.1147	91.0205	-5.9058	ATL3	Body
cg27392850	8	2.6747e-05	1	0.778571	0.580157	0.976986	15.0109	24.0908	-9.07984
cg16512615	4	2.68372e-05	1	0.564286	0.325937	0.802634	21.6256	13.763	7.86255	UCP1	TSS1500
cg07428101	11	2.69589e-05	1	0.814286	0.629328	0.999243	56.5948	67.5154	-10.9205	MUC2	Body
cg25668320	4	2.71373e-05	1	0.678571	0.453764	0.903379	16.0605	25.3582	-9.2977
cg23881653	2	2.74627e-05	1	0.821429	0.639467	1	53.31	64.5214	-11.2113
cg15216858	6	2.7596e-05	1	0.764286	0.561141	0.96743	67.6894	77.1371	-9.44768	THBS2	Body
cg20536971	13	2.77576e-05	1	0.585714	0.348686	0.822743	53.3294	42.6344	10.695	PCCA;PCCA	Body;Body
cg23902076	2	2.77891e-05	1	0.785714	0.589799	0.981629	87.3347	80.4599	6.87483	ASAP2;ASAP2	Body;Body
cg26149645	3	2.80353e-05	1	0.85	0.681176	1	79.4682	70.9055	8.56264	ABI3BP	Body
cg09723088	6	2.80612e-05	1	0.657143	0.428542	0.885743	41.214	52.9285	-11.7145	HLA-F;HLA-F;HLA-F;HLA-F;HLA-F;HLA-F	1stExon;5'UTR;1stExon;5'UTR;5'UTR;1stExon
cg00116709	X	2.80664e-05	1	0.735714	0.524122	0.947306	23.2651	15.1436	8.12152	MAGIX;MAGIX;MAGIX;MAGIX	Body;TSS200;Body;Body
cg24361162	1	2.82643e-05	1	0.771429	0.570605	0.972252	23.1825	33.6957	-10.5132
cg20649689	6	2.82946e-05	1	0.65	0.420269	0.879731	66.7892	56.6033	10.186	HLA-E	TSS1500
cg22093640	15	2.83373e-05	1	0.678571	0.453764	0.903379	67.706	57.5974	10.1086
cg03994318	13	2.84764e-05	1	0.721429	0.50609	0.936767	18.6162	28.3887	-9.77248
cg20801751	1	2.84962e-05	1	0.742857	0.533255	0.952459	80.5643	72.2082	8.35619	C1orf69	3'UTR
cg01823585	7	2.85022e-05	1	0.778571	0.580157	0.976986	64.3367	53.9757	10.361
cg23917638	1	2.86281e-05	1	0.8	0.609366	0.990634	25.2387	16.8142	8.42453	MIR1977	TSS1500
cg23673620	X	2.8753e-05	1	0.578571	0.341042	0.816101	87.7195	80.9536	6.76595	HCFC1	Body
cg10187601	7	2.88399e-05	1	0.635714	0.403918	0.867511	69.8028	59.8995	9.90327	ST7;ST7	Body;Body
cg20388294	2	2.90043e-05	1	0.678571	0.453764	0.903379	12.1338	20.5149	-8.38115	RND3	Body
cg20667143	6	2.90127e-05	1	0.792857	0.599535	0.98618	69.1175	59.1488	9.96866	FLJ22536	Body
cg12709057	X	2.90623e-05	1	0.892857	0.747918	1	6.86417	2.04906	4.81511	PSMD10;PSMD10;ATG4A;PSMD10;ATG4A;PSMD10	5'UTR;5'UTR;TSS200;1stExon;TSS200;1stExon
cg26261358	15	2.91593e-05	1	0.728571	0.515068	0.942075	16.7206	9.77007	6.95058
cg20935984	3	2.91743e-05	1	0.814286	0.629328	0.999243	43.4404	33.0831	10.3573
cg11986743	18	2.97569e-05	1	0.671429	0.445289	0.897568	65.8531	55.6153	10.2378	B4GALT6	3'UTR
cg26450801	2	2.97691e-05	1	0.778571	0.580157	0.976986	85.304	91.1419	-5.83795	SNTG2	Body
cg11239168	5	3.00296e-05	1	0.871429	0.713833	1	42.2871	53.9636	-11.6765	PCDHB18	Body
cg23193497	6	3.033e-05	1	0.835714	0.660081	1	42.0202	53.6941	-11.6739	PDE10A;PDE10A	Body;5'UTR
cg09499856	5	3.03817e-05	1	0.642857	0.412061	0.873653	7.79785	14.9985	-7.20061	PLCXD3	Body
cg19918429	3	3.04779e-05	1	0.628571	0.395839	0.861304	14.4937	7.99509	6.49863	PARP14	1stExon
cg22975318	2	3.04974e-05	1	0.764286	0.561141	0.96743	57.5322	68.3045	-10.7723
cg05803913	X	3.06153e-05	1	0.878571	0.725022	1	23.6036	15.4531	8.15053	MID1IP1;MID1IP1;MID1IP1	Body;Body;Body
cg12307373	11	3.08751e-05	1	0.6	0.364155	0.835845	27.8064	19.03	8.77645	DYNC2H1;DYNC2H1	Body;Body
cg13621101	12	3.09862e-05	1	0.564286	0.325937	0.802634	83.962	76.3266	7.63538	RBM19;RBM19;RBM19	3'UTR;3'UTR;3'UTR
cg18355902	4	3.10636e-05	1	0.7	0.479604	0.920396	20.7219	30.8174	-10.0955	RNF175;RNF175	5'UTR;1stExon
cg00546757	5	3.10855e-05	1	0.571429	0.33346	0.809397	55.8446	66.7782	-10.9336
cg24809973	8	3.12263e-05	1	0.642857	0.412061	0.873653	36.3383	47.926	-11.5877
cg27420415	16	3.13636e-05	1	0.785714	0.589799	0.981629	49.849	39.2503	10.5987	CNTNAP4;CNTNAP4	Body;Body
cg13069531	3	3.1511e-05	1	0.807143	0.619296	0.99499	69.541	78.6357	-9.0947	CD86;CD86;CD86	5'UTR;Body;1stExon
cg27390201	20	3.15397e-05	1	0.892857	0.747918	1	74.9297	65.6846	9.2451
cg08314875	Y	3.16513e-05	1	0.657143	0.428542	0.885743	73.7808	82.1095	-8.32867	DDX3Y;DDX3Y	TSS1500;TSS1500
cg07073561	17	3.17688e-05	1	0.642857	0.412061	0.873653	32.7037	44.111	-11.4073
cg26533273	4	3.17886e-05	1	0.885714	0.736379	1	12.6894	21.1693	-8.47988
cg04672622	12	3.18205e-05	1	0.828571	0.649716	1	52.4254	63.6407	-11.2153
cg09233619	11	3.18671e-05	1	0.742857	0.533255	0.952459	61.2783	50.7951	10.4831
cg06976533	1	3.19387e-05	1	0.8	0.609366	0.990634	58.9095	69.5101	-10.6006	PRDM16;PRDM16	Body;Body
cg10680978	6	3.20503e-05	1	0.857143	0.691919	1	74.0352	82.3116	-8.27636
cg09563102	2	3.21748e-05	1	0.814286	0.629328	0.999243	54.1309	65.2028	-11.0719
cg01382864	2	3.219e-05	1	0.585714	0.348686	0.822743	17.8456	10.7064	7.13921	PTPRN	TSS200
cg15574437	7	3.22878e-05	1	0.764286	0.561141	0.96743	59.1908	69.7547	-10.5639	MAD1L1;MAD1L1;MAD1L1	Body;Body;Body
cg13757194	15	3.23552e-05	1	0.742857	0.533255	0.952459	50.3753	61.7231	-11.3477	MIR548H4;NOX5;SPESP1	Body;5'UTR;Body
cg10171063	12	3.26624e-05	1	0.657143	0.428542	0.885743	40.0739	29.9869	10.087
cg06060201	Y	3.27811e-05	1	0.8	0.609366	0.990634	23.4126	15.3118	8.10074	LOC401630;LOC401629	TSS200;TSS200
cg21231262	9	3.28546e-05	1	0.778571	0.580157	0.976986	52.3969	41.774	10.6228
cg27343917	2	3.29851e-05	1	0.707143	0.488359	0.925926	76.4797	67.4799	8.99981	FAM176A;FAM176A	5'UTR;5'UTR
cg05414165	16	3.31101e-05	1	0.564286	0.325937	0.802634	85.4969	78.2315	7.2654	SRL	Body
cg26570714	1	3.31116e-05	1	0.728571	0.515068	0.942075	52.3376	41.7196	10.618	OR2T10	1stExon
cg14971895	10	3.31456e-05	1	0.814286	0.629328	0.999243	33.2438	44.6607	-11.417	GPR158;LOC100128811	Body;TSS200
cg06884304	11	3.33677e-05	1	0.642857	0.412061	0.873653	82.9108	89.2932	-6.38234
cg05736633	10	3.34694e-05	1	0.564286	0.325937	0.802634	82.8537	75.008	7.84562
cg02587993	12	3.34803e-05	1	0.735714	0.524122	0.947306	43.3067	33.0077	10.2991
cg14831665	X	3.35585e-05	1	0.7	0.479604	0.920396	16.7553	9.83316	6.92218	ARX	Body
cg10012059	19	3.383e-05	1	0.571429	0.33346	0.809397	9.43617	4.04678	5.38938	STAP2;STAP2	Body;Body
cg25190513	12	3.39443e-05	1	0.8	0.609366	0.990634	63.5562	53.2167	10.3394	GPR109B;GPR109B	1stExon;5'UTR
cg27567580	1	3.40199e-05	1	0.764286	0.561141	0.96743	44.3788	55.9586	-11.5798	GIPC2	3'UTR
cg16134678	13	3.42626e-05	1	0.707143	0.488359	0.925926	14.2477	23.0575	-8.80985	PABPC3	TSS200
cg03335173	X	3.47552e-05	1	0.75	0.542468	0.957532	29.6709	40.8113	-11.1404	GABRQ	Body
cg27333018	19	3.47617e-05	1	0.778571	0.580157	0.976986	41.7851	53.3926	-11.6075
cg02422282	7	3.50729e-05	1	0.664286	0.436882	0.891689	64.0163	53.7207	10.2957
cg15168497	5	3.50871e-05	1	0.742857	0.533255	0.952459	66.4022	56.2725	10.1297	AHRR	Body
cg09551147	10	3.50996e-05	1	0.7	0.479604	0.920396	23.7108	34.1928	-10.482	SORCS3	TSS1500
cg01234044	7	3.55123e-05	1	0.792857	0.599535	0.98618	26.4566	37.2715	-10.815
cg07495363	2	3.55394e-05	1	0.671429	0.445289	0.897568	19.9831	29.8955	-9.91242	BOLL;BOLL	TSS200;TSS1500
cg05412031	11	3.55473e-05	1	0.678571	0.453764	0.903379	6.79388	13.6468	-6.8529	DGKZ	TSS200
cg27084028	7	3.57852e-05	1	0.671429	0.445289	0.897568	25.9849	36.7421	-10.7572	RSPH10B;RSPH10B2	Body;Body
cg16977510	3	3.58529e-05	1	0.721429	0.50609	0.936767	30.4098	21.3357	9.07409	ZNF717	TSS200
cg06051619	10	3.60627e-05	1	0.642857	0.412061	0.873653	32.8903	23.521	9.36928	DIP2C	Body
cg05872506	11	3.60677e-05	1	0.578571	0.341042	0.816101	79.3232	70.8246	8.49863	MAP6;MAP6	TSS1500;TSS1500
cg11608150	5	3.63028e-05	1	0.735714	0.524122	0.947306	48.6794	60.069	-11.3897
cg01192112	6	3.64047e-05	1	0.592857	0.35639	0.829325	66.4754	56.3673	10.1081	PHACTR2;PHACTR2;PHACTR2;PHACTR2	Body;Body;Body;Body
cg08032197	21	3.65054e-05	1	0.842857	0.670565	1	6.67734	13.4853	-6.80799	CBR3	TSS200
cg17223593	X	3.65637e-05	1	0.628571	0.395839	0.861304	11.7686	5.8802	5.88837	GPC4	TSS200
cg09074755	12	3.68063e-05	1	0.828571	0.649716	1	68.4665	77.6874	-9.22086	OVCH1	TSS200
cg10754561	11	3.69965e-05	1	0.514286	0.274947	0.753624	86.7373	92.1792	-5.44192
cg18672939	10	3.72175e-05	1	0.707143	0.488359	0.925926	27.8407	38.7785	-10.9378	GFRA1;GFRA1;GFRA1;GFRA1	1stExon;5'UTR;TSS1500;TSS200
cg08597761	16	3.76432e-05	1	0.6	0.364155	0.835845	6.06091	12.6707	-6.60982	HYDIN;HYDIN;HYDIN;HYDIN	1stExon;1stExon;5'UTR;5'UTR
cg20169576	18	3.76537e-05	1	0.792857	0.599535	0.98618	47.2981	58.7355	-11.4374	DOK6	Body
cg12622992	2	3.78739e-05	1	0.55	0.311072	0.788928	80.3099	87.2483	-6.93837	CDCA7;CDCA7	Body;Body
cg17203063	12	3.80192e-05	1	0.7	0.479604	0.920396	42.6514	54.2091	-11.5577	KCNC2;KCNC2;KCNC2	Body;Body;Body
cg24664347	8	3.8078e-05	1	0.714286	0.497188	0.931384	79.2795	70.7931	8.4864	REXO1L2P	TSS1500
cg19848924	10	3.83847e-05	1	0.792857	0.599535	0.98618	41.7448	31.5979	10.1469
cg11930197	1	3.83974e-05	1	0.742857	0.533255	0.952459	80.6948	72.4686	8.22615	SIPA1L2	TSS200
cg15129815	18	3.84059e-05	1	0.742857	0.533255	0.952459	72.5946	63.1206	9.47397	FAM69C	3'UTR
cg06846010	16	3.8406e-05	1	0.778571	0.580157	0.976986	29.8474	20.8658	8.98165	MT1L	TSS200
cg18469436	14	3.90602e-05	1	0.764286	0.561141	0.96743	66.2755	56.1794	10.096
cg03461499	6	3.90631e-05	1	0.942857	0.835506	1	47.2884	58.7084	-11.42	HLA-DQB1	Body
cg11987751	1	3.93203e-05	1	0.771429	0.570605	0.972252	84.6708	90.6022	-5.93145	SLC35E2	3'UTR
cg21104950	21	3.94475e-05	1	0.657143	0.428542	0.885743	75.4882	83.4214	-7.93321	PCBP3;PCBP3	Body;Body
cg25864523	6	3.96329e-05	1	0.671429	0.445289	0.897568	45.6998	35.3392	10.3606
cg26725201	6	3.96529e-05	1	0.535714	0.296445	0.774983	59.6154	70.0473	-10.432
cg04063547	1	3.97402e-05	1	0.685714	0.462307	0.909121	75.3759	66.2841	9.0918	RHCE;RHCE;RHCE;RHCE	TSS1500;TSS1500;TSS1500;TSS1500
cg11520843	X	3.99097e-05	1	0.742857	0.533255	0.952459	7.87939	2.87793	5.00146	IDH3G;SSR4;IDH3G;IDH3G;IDH3G	5'UTR;TSS200;1stExon;5'UTR;1stExon
cg26143944	15	4.01298e-05	1	0.628571	0.395839	0.861304	67.916	57.9666	9.94942	NTRK3;NTRK3;NTRK3	Body;Body;Body
cg22975864	X	4.05557e-05	1	0.7	0.479604	0.920396	13.8854	7.5754	6.30999	RBM41;RBM41	Body;Body
cg18902109	13	4.05596e-05	1	0.692857	0.47092	0.914794	61.6799	51.3138	10.3661
cg08629394	12	4.08228e-05	1	0.614286	0.379872	0.8487	41.5996	53.1298	-11.5301
cg27341926	10	4.08929e-05	1	0.671429	0.445289	0.897568	33.386	44.7074	-11.3214	GFRA1;GFRA1;GFRA1;GFRA1	1stExon;5'UTR;TSS1500;TSS200
cg06779802	X	4.09682e-05	1	0.757143	0.551763	0.962523	22.0286	14.2151	7.81355	IRS4	1stExon
cg10267609	Y	4.10301e-05	1	0.557143	0.318475	0.795811	68.3759	77.5755	-9.19957	RBMY1F;RBMY2FP	TSS1500;TSS1500
cg02193806	16	4.10619e-05	1	0.635714	0.403918	0.867511	79.8105	71.4447	8.36576	ACSM3;ACSM3	5'UTR;5'UTR
cg24002149	1	4.11099e-05	1	0.892857	0.747918	1	61.6385	51.2766	10.3619	DNM3;MIR199A2;DNM3	Body;TSS200;Body
cg00393487	3	4.12485e-05	1	0.785714	0.589799	0.981629	73.6413	64.3259	9.31535	RTP1	Body
cg01051047	3	4.1816e-05	1	0.628571	0.395839	0.861304	87.3871	80.6509	6.73614	SEMA5B	3'UTR
cg03949391	1	4.18921e-05	1	0.678571	0.453764	0.903379	15.4034	24.3812	-8.97779	PTGFR;PTGFR;PTGFR;PTGFR	5'UTR;1stExon;1stExon;5'UTR
cg18923230	X	4.19889e-05	1	0.757143	0.551763	0.962523	15.1338	8.57952	6.55428	RPL10;RPL10	TSS200;TSS200
cg07847989	X	4.19898e-05	1	0.735714	0.524122	0.947306	53.7945	64.7778	-10.9833	HTR2C	Body
cg03589296	2	4.21621e-05	1	0.892857	0.747918	1	63.1906	52.9192	10.2714	MEIS1	Body
cg04091563	5	4.22831e-05	1	0.764286	0.561141	0.96743	30.7134	41.8422	-11.1289	HTR4;HTR4;HTR4;HTR4;HTR4;HTR4;HTR4	TSS1500;TSS1500;TSS1500;TSS1500;TSS1500;TSS1500;TSS1500
cg12952561	7	4.30307e-05	1	0.571429	0.33346	0.809397	80.1343	71.8455	8.28873
cg16652920	1	4.30777e-05	1	0.714286	0.497188	0.931384	62.3301	72.3958	-10.0657	CAMTA1	Body
cg09295021	7	4.31436e-05	1	0.721429	0.50609	0.936767	48.8312	60.1336	-11.3024
cg11872342	8	4.32645e-05	1	0.607143	0.371982	0.842303	24.8089	16.57	8.2389	ZNF572	TSS200
cg04513912	7	4.37798e-05	1	0.835714	0.660081	1	45.4349	56.8675	-11.4326
cg18952098	7	4.39502e-05	1	0.728571	0.515068	0.942075	18.4904	11.3105	7.17986	CROT;TP53TG1;CROT;CROT	5'UTR;TSS1500;Body;5'UTR
cg06731484	15	4.40875e-05	1	0.678571	0.453764	0.903379	15.7459	24.7724	-9.02652	IVD;IVD;IVD;IVD	1stExon;1stExon;5'UTR;5'UTR
cg23363911	17	4.41709e-05	1	0.821429	0.639467	1	1.76631	6.91056	-5.14425	PER1	TSS200
cg17858192	4	4.45294e-05	1	0.671429	0.445289	0.897568	26.4074	37.1086	-10.7012	PROM1;PROM1;PROM1;PROM1;PROM1;PROM1;PROM1	TSS200;TSS200;TSS200;5'UTR;TSS200;TSS200;5'UTR
cg22325958	12	4.45384e-05	1	0.6	0.364155	0.835845	88.6048	82.2008	6.40402	SFRS8	Body
cg23906261	10	4.4597e-05	1	0.785714	0.589799	0.981629	34.0698	45.3839	-11.3141	GFRA1;GFRA1;GFRA1	Body;Body;Body
cg21200408	20	4.47037e-05	1	0.742857	0.533255	0.952459	18.8248	28.4358	-9.61094	NKX2-4	TSS200
cg23885889	10	4.48712e-05	1	0.771429	0.570605	0.972252	56.2522	45.7647	10.4875
cg21803959	8	4.48847e-05	1	0.714286	0.497188	0.931384	43.6068	33.4032	10.2036
cg07467765	17	4.49537e-05	1	0.771429	0.570605	0.972252	84.4678	77.0664	7.40137
cg24376311	6	4.50487e-05	1	0.907143	0.771604	1	35.3692	46.7374	-11.3682	HLA-DQB1	Body
cg23244289	5	4.51987e-05	1	0.664286	0.436882	0.891689	15.2411	24.1508	-8.90971	THBS4	5'UTR
cg01800061	19	4.58757e-05	1	0.807143	0.619296	0.99499	58.8272	48.4044	10.4228	MIR519B;MIR526B	TSS1500;TSS1500
cg27452922	16	4.59795e-05	1	0.857143	0.691919	1	53.594	64.5546	-10.9605
cg01864564	1	4.68101e-05	1	0.785714	0.589799	0.981629	17.9218	27.3476	-9.42577	CRCT1	3'UTR
cg10003048	19	4.69597e-05	1	0.735714	0.524122	0.947306	22.7403	32.9537	-10.2135	CYP4F11;CYP4F11	TSS1500;TSS1500
cg26850624	5	4.70324e-05	1	0.842857	0.670565	1	77.6177	85.0697	-7.45201	AHRR	Body
cg26394174	3	4.70878e-05	1	0.642857	0.412061	0.873653	10.5854	5.00383	5.58159
cg26401673	3	4.72473e-05	1	0.914286	0.783789	1	73.4228	64.1326	9.29019	ANO10	Body
cg21927991	8	4.72577e-05	1	0.635714	0.403918	0.867511	64.8699	54.7499	10.12	ZFAT;ZFAT	Body;Body
cg10993865	13	4.78316e-05	1	0.621429	0.387824	0.855033	58.3287	47.9089	10.4198	CARS2	3'UTR
cg09619347	11	4.79265e-05	1	0.692857	0.47092	0.914794	64.4858	74.218	-9.73219	CCDC88B	TSS200
cg18469159	17	4.79521e-05	1	0.664286	0.436882	0.891689	90.2068	84.2584	5.94843	RPTOR;RPTOR	Body;Body
cg21169914	4	4.7993e-05	1	0.814286	0.629328	0.999243	9.54478	17.0694	-7.52466	MARCH1	TSS200
cg24784416	4	4.81664e-05	1	0.835714	0.660081	1	50.6142	40.1708	10.4434	PALLD;PALLD	Body;Body
cg05194810	2	4.88207e-05	1	0.828571	0.649716	1	16.9413	26.1615	-9.22022	DLX1;DLX1;DLX1;DLX1	5'UTR;1stExon;1stExon;5'UTR
cg06118351	16	4.88739e-05	1	0.692857	0.47092	0.914794	51.6815	62.7576	-11.0761	C16orf71	Body
cg02016838	11	4.92411e-05	1	0.735714	0.524122	0.947306	50.4623	40.031	10.4313	ZC3H12C	TSS1500
cg04817034	11	4.94414e-05	1	0.521429	0.282054	0.760803	85.7358	78.6549	7.08093	USP35	Body
cg07593801	6	4.96138e-05	1	0.564286	0.325937	0.802634	80.5631	72.4045	8.15863	MUTED	Body
cg04411337	1	4.96658e-05	1	0.55	0.311072	0.788928	77.6709	85.0979	-7.42694	ARV1	3'UTR
cg15473745	13	5.02057e-05	1	0.857143	0.691919	1	51.7353	62.7965	-11.0612
cg12479098	11	5.03248e-05	1	0.771429	0.570605	0.972252	28.742	19.9924	8.74962	PRKCDBP	TSS1500
cg04622802	11	5.03274e-05	1	0.8	0.609366	0.990634	24.3539	16.2291	8.12481	FIBIN;FIBIN	5'UTR;1stExon
cg00859877	7	5.06036e-05	1	0.65	0.420269	0.879731	60.2357	70.496	-10.2603	PTPRN2;PTPRN2;PTPRN2	Body;Body;Body
cg26466587	6	5.07417e-05	1	0.678571	0.453764	0.903379	30.5644	41.5939	-11.0296	MCHR2;MCHR2	TSS200;TSS200
cg16579369	16	5.1022e-05	1	0.735714	0.524122	0.947306	61.0186	71.1813	-10.1627
cg23302570	2	5.11033e-05	1	0.828571	0.649716	1	24.8028	35.25	-10.4472	NXPH2	TSS1500
cg07934927	17	5.13008e-05	1	0.735714	0.524122	0.947306	34.6797	45.9572	-11.2775	RPH3AL	Body
cg27376707	16	5.13034e-05	1	0.728571	0.515068	0.942075	34.0369	24.6643	9.37259	A2BP1;A2BP1	5'UTR;5'UTR
cg27592925	X	5.13821e-05	1	0.721429	0.50609	0.936767	16.6909	9.88495	6.80592	RAP2C;RAP2C	5'UTR;1stExon
cg23143524	X	5.15338e-05	1	0.692857	0.47092	0.914794	14.9855	8.5084	6.47711	PDK3;PDK3	TSS1500;TSS1500
cg14625113	12	5.15638e-05	1	0.642857	0.412061	0.873653	22.6377	32.7908	-10.1531	CNTN1;CNTN1	5'UTR;5'UTR
cg06143971	11	5.16467e-05	1	0.592857	0.35639	0.829325	84.591	77.2645	7.32655	HRAS;HRAS;HRAS	Body;Body;3'UTR
cg11946618	2	5.16827e-05	1	0.764286	0.561141	0.96743	38.7408	28.9289	9.81186
cg05799088	3	5.1721e-05	1	0.65	0.420269	0.879731	88.2549	81.8039	6.45098	PRICKLE2	3'UTR
cg00062736	15	5.17469e-05	1	0.692857	0.47092	0.914794	41.2296	52.6491	-11.4194	MEF2A;MEF2A;MEF2A;MEF2A	5'UTR;5'UTR;TSS1500;5'UTR
cg25644740	6	5.19541e-05	1	0.742857	0.533255	0.952459	71.7851	62.334	9.45108	HCG4P6	TSS1500
cg14451627	9	5.20679e-05	1	0.621429	0.387824	0.855033	73.2972	64.0296	9.26756	SLC31A1	5'UTR
cg26387966	8	5.20858e-05	1	0.735714	0.524122	0.947306	38.7333	28.9249	9.80833
cg12658947	11	5.22384e-05	1	0.742857	0.533255	0.952459	29.5241	40.4549	-10.9308	OPCML	Body
cg03530754	12	5.25493e-05	1	0.842857	0.670565	1	20.8069	30.6749	-9.86804	TMEM132C	TSS1500
cg12347349	5	5.27025e-05	1	0.807143	0.619296	0.99499	81.3931	73.4124	7.98073
cg27210166	17	5.30825e-05	1	0.521429	0.282054	0.760803	94.9379	90.4587	4.47912	RPTOR;RPTOR	Body;Body
cg03704393	9	5.31101e-05	1	0.707143	0.488359	0.925926	62.7367	52.5359	10.2008	ZNF169	Body
cg01891583	16	5.33954e-05	1	0.607143	0.371982	0.842303	59.3655	69.7035	-10.338	USP7	Body
cg23484272	X	5.35249e-05	1	0.642857	0.412061	0.873653	43.314	33.1948	10.1191	LOC139201;CHIC1	Body;TSS1500
cg27274706	11	5.37708e-05	1	0.7	0.479604	0.920396	35.86	47.1631	-11.3031	TMEM45B;TMEM45B	1stExon;5'UTR
cg24838654	8	5.38345e-05	1	0.614286	0.379872	0.8487	17.0271	10.1685	6.85856	ZNF572	TSS200
cg01453458	8	5.38873e-05	1	0.55	0.311072	0.788928	78.2153	85.5079	-7.29256	ANK1;ANK1;ANK1;ANK1;ANK1	Body;Body;Body;Body;Body
cg02737486	4	5.43604e-05	1	0.785714	0.589799	0.981629	62.6891	72.6149	-9.92585	MFAP3L;MFAP3L	Body;5'UTR
cg07126525	6	5.46107e-05	1	0.714286	0.497188	0.931384	40.9543	52.3458	-11.3914
cg16640517	12	5.47976e-05	1	0.821429	0.639467	1	83.37	89.5331	-6.16307	GALNT9	Body
cg16202970	6	5.48327e-05	1	0.785714	0.589799	0.981629	8.89509	16.197	-7.3019	POU3F2	1stExon
cg19353052	12	5.4881e-05	1	0.792857	0.599535	0.98618	47.5899	58.84	-11.2501	DTX1	Body
cg00350931	4	5.49219e-05	1	0.907143	0.771604	1	62.6981	72.6189	-9.92074
cg24029994	11	5.51474e-05	1	0.85	0.681176	1	68.657	77.705	-9.04795	BRSK2	Body
cg14084171	9	5.52074e-05	1	0.535714	0.296445	0.774983	80.8369	72.7688	8.06812
cg25451082	4	5.54568e-05	1	0.728571	0.515068	0.942075	9.58772	17.0716	-7.48387	ARSJ	TSS200
cg23708288	X	5.57569e-05	1	0.664286	0.436882	0.891689	14.0927	7.81292	6.27977	DLG3;DLG3;DLG3	Body;Body;TSS200
cg08717807	16	5.59193e-05	1	0.607143	0.371982	0.842303	44.6055	55.9439	-11.3383
cg07437923	16	5.60183e-05	1	0.657143	0.428542	0.885743	31.6602	42.7191	-11.0589	DNAJA3;DNAJA3	3'UTR;3'UTR
cg00257271	5	5.65163e-05	1	0.535714	0.296445	0.774983	11.9121	6.08424	5.82785	C5orf39;LOC153684	TSS1500;TSS1500
cg02363653	17	5.68534e-05	1	0.507143	0.267899	0.746387	91.9428	86.5386	5.40418	RPTOR;RPTOR	Body;Body
cg12350762	18	5.72072e-05	1	0.707143	0.488359	0.925926	32.1376	43.2173	-11.0797	ONECUT2	Body
cg13932029	9	5.72608e-05	1	0.757143	0.551763	0.962523	34.8809	46.111	-11.2301	ELAVL2	5'UTR
cg14933676	13	5.78594e-05	1	0.8	0.609366	0.990634	63.0844	52.9371	10.1472	TMCO3	Body
cg19913563	6	5.82325e-05	1	0.771429	0.570605	0.972252	68.155	58.3778	9.77724
cg01593190	5	5.82599e-05	1	0.8	0.609366	0.990634	7.82222	14.8057	-6.98345	ADAMTS2;ADAMTS2	TSS1500;TSS1500
cg06880664	14	5.83046e-05	1	0.778571	0.580157	0.976986	75.2844	83.14	-7.85558
cg02478247	19	5.8413e-05	1	0.714286	0.497188	0.931384	9.9947	4.58553	5.40917	ZNF681	Body
cg27006760	19	5.84339e-05	1	0.771429	0.570605	0.972252	76.7442	84.3129	-7.56868	TEX101	Body
cg24631913	5	5.86483e-05	1	0.75	0.542468	0.957532	23.2208	33.3931	-10.1723	LOC645323;LOC645323	Body;Body
cg03427841	17	5.91023e-05	1	0.8	0.609366	0.990634	59.0899	48.7775	10.3124	CCDC144A	Body
cg10213302	Y	5.92853e-05	1	0.85	0.681176	1	28.7743	20.0733	8.70105	ZFY;ZFY;ZFY	TSS1500;TSS200;TSS1500
cg03398989	6	5.99645e-05	1	0.592857	0.35639	0.829325	63.2066	53.0795	10.1271
cg12236088	2	5.99983e-05	1	0.664286	0.436882	0.891689	39.4251	29.6134	9.81172
cg02237906	17	6.00103e-05	1	0.742857	0.533255	0.952459	34.695	45.8929	-11.1978	RAB37	1stExon
cg02623991	19	6.00869e-05	1	0.735714	0.524122	0.947306	12.1382	20.2328	-8.09464	TTYH1;TTYH1	TSS1500;TSS1500
cg06269115	11	6.01862e-05	1	0.757143	0.551763	0.962523	32.9327	44.0364	-11.1037	GAL	TSS200
cg19190211	6	6.02037e-05	1	0.707143	0.488359	0.925926	70.5287	79.2392	-8.71042	SMOC2;SMOC2	Body;Body
cg17818432	X	6.04423e-05	1	0.814286	0.629328	0.999243	16.8968	10.0917	6.80505	FAM127C;FAM127C	5'UTR;1stExon
cg21749765	12	6.05111e-05	1	0.792857	0.599535	0.98618	74.0736	82.148	-8.07437	GLT1D1	3'UTR
cg26953326	4	6.05338e-05	1	0.578571	0.341042	0.816101	78.553	70.1143	8.43874	PDE6B;PDE6B;PDE6B	TSS1500;Body;Body
cg13232664	X	6.11088e-05	1	0.721429	0.50609	0.936767	9.58643	4.27692	5.30951	RAP2C	TSS1500
cg04243148	4	6.12129e-05	1	0.75	0.542468	0.957532	79.5305	86.5138	-6.98333
cg16894263	X	6.12277e-05	1	0.678571	0.453764	0.903379	15.7702	9.18184	6.58841
cg03549856	1	6.13317e-05	1	0.814286	0.629328	0.999243	17.9744	27.2909	-9.31654
cg06075393	20	6.15014e-05	1	0.528571	0.28922	0.767922	57.3303	67.8245	-10.4942	RASSF2;RASSF2	5'UTR;5'UTR
cg27512707	6	6.15787e-05	1	0.621429	0.387824	0.855033	90.9306	85.2556	5.67499
cg02228913	17	6.22438e-05	1	0.642857	0.412061	0.873653	87.8972	81.4126	6.48462	MAPT;MAPT;MAPT;MAPT;MAPT;MAPT	Body;Body;Body;Body;Body;Body
cg01824649	5	6.22993e-05	1	0.757143	0.551763	0.962523	59.7676	49.4999	10.2677
cg12388679	1	6.25009e-05	1	0.657143	0.428542	0.885743	78.2457	69.7676	8.47809	ZC3H11A	Body
cg24100293	6	6.25656e-05	1	0.671429	0.445289	0.897568	69.0129	77.9606	-8.94773	FLJ22536	Body
cg20049415	20	6.30774e-05	1	0.742857	0.533255	0.952459	31.7002	42.7018	-11.0017	NKX2-4	1stExon
cg00325917	1	6.3085e-05	1	0.707143	0.488359	0.925926	70.2457	78.9866	-8.74082	SELL;SELL	Body;Body
cg05185684	11	6.31922e-05	1	0.607143	0.371982	0.842303	30.7193	21.7942	8.92506	PLEKHA7	Body
cg13071618	8	6.32377e-05	1	0.542857	0.303729	0.781985	76.3413	67.5697	8.77162	ZC3H3	Body
cg00437985	16	6.33895e-05	1	0.828571	0.649716	1	15.4091	24.2103	-8.80117	CRYM	5'UTR
cg25729826	3	6.37607e-05	1	0.757143	0.551763	0.962523	17.3624	26.5484	-9.18601	CASR	5'UTR
cg11706129	1	6.38561e-05	1	0.807143	0.619296	0.99499	47.6833	58.8558	-11.1726
cg19225602	11	6.46851e-05	1	0.857143	0.691919	1	63.4619	53.3814	10.0804
cg12098750	12	6.47688e-05	1	0.778571	0.580157	0.976986	37.4803	48.7384	-11.2581	ANKS1B;ANKS1B;ANKS1B	TSS1500;TSS1500;Body
cg09655862	15	6.48984e-05	1	0.664286	0.436882	0.891689	20.2784	29.9672	-9.68881	IVD;IVD	TSS200;TSS200
cg20987429	8	6.5078e-05	1	0.792857	0.599535	0.98618	81.1834	73.2397	7.94367
cg18952796	7	6.52407e-05	1	0.614286	0.379872	0.8487	7.26381	14.048	-6.78418	NPTX2;NPTX2	5'UTR;1stExon
cg10262387	6	6.52722e-05	1	0.7	0.479604	0.920396	34.6946	45.8495	-11.1549	HLA-H	Body
cg15276477	8	6.55689e-05	1	0.514286	0.274947	0.753624	78.8879	70.5359	8.35205
cg15732658	6	6.58018e-05	1	0.564286	0.325937	0.802634	10.5253	18.1889	-7.66362	TFAP2A;TFAP2A;TFAP2A	Body;Body;Body
cg15205559	4	6.59997e-05	1	0.735714	0.524122	0.947306	29.0696	20.3651	8.70442
cg11153400	22	6.61071e-05	1	0.785714	0.589799	0.981629	61.1211	50.9303	10.1908	C22orf26;LOC150381	Body;TSS1500
cg13979581	7	6.61333e-05	1	0.678571	0.453764	0.903379	64.7301	74.3056	-9.57554	GCC1	Body
cg10444486	16	6.62294e-05	1	0.914286	0.783789	1	61.3969	51.2193	10.1777	CRISPLD2	5'UTR
cg01826682	2	6.62352e-05	1	0.842857	0.670565	1	19.9445	29.5696	-9.62515
cg04811556	X	6.67343e-05	1	0.778571	0.580157	0.976986	20.6221	13.1799	7.44222
cg22100563	20	6.67645e-05	1	0.914286	0.783789	1	90.452	84.6648	5.78724	TPD52L2;TPD52L2;TPD52L2;TPD52L2;TPD52L2;TPD52L2	Body;Body;Body;Body;Body;Body
cg25909532	7	6.72089e-05	1	0.714286	0.497188	0.931384	78.2774	69.8319	8.44553	VIPR2	3'UTR
cg15415509	5	6.79659e-05	1	0.728571	0.515068	0.942075	15.5961	24.4067	-8.81058	ADRB2	TSS1500
cg15596816	17	6.80716e-05	1	0.542857	0.303729	0.781985	13.2348	7.17358	6.06119	LOC100272146;C17orf57	Body;Body
cg02383154	17	6.83276e-05	1	0.914286	0.783789	1	6.34004	12.837	-6.49696	HLF	Body
cg24704332	14	6.83736e-05	1	0.507143	0.267899	0.746387	75.6415	83.3812	-7.7396
cg10146442	7	6.87292e-05	1	0.757143	0.551763	0.962523	65.7063	75.1272	-9.4209	UNC84A;UNC84A	Body;Body
cg00358442	7	6.88638e-05	1	0.75	0.542468	0.957532	20.9243	30.6868	-9.76252	DPY19L2P4	TSS1500
cg17885684	8	6.88764e-05	1	0.7	0.479604	0.920396	67.1582	57.3625	9.79564	TUSC3;TUSC3	Body;Body
cg01060861	10	6.89008e-05	1	0.692857	0.47092	0.914794	10.5172	18.1607	-7.64349	MKX	5'UTR
cg03293837	10	6.91868e-05	1	0.692857	0.47092	0.914794	74.5585	65.5666	8.9919	ATE1;ATE1	Body;Body
cg08002883	3	6.94216e-05	1	0.65	0.420269	0.879731	43.0233	33.0207	10.0026	FGF12;FGF12	TSS1500;Body
cg10200291	5	6.98369e-05	1	0.564286	0.325937	0.802634	15.4733	8.97471	6.49861	FLJ44606;FLJ44606	5'UTR;5'UTR
cg00498219	2	6.98983e-05	1	0.721429	0.50609	0.936767	78.2236	85.4428	-7.21913	LRP1B	Body
cg23882131	11	6.99507e-05	1	0.907143	0.771604	1	74.6247	65.6461	8.97853	MRGPRF;MRGPRF	5'UTR;5'UTR
cg11558551	19	7.00327e-05	1	0.821429	0.639467	1	42.339	32.3812	9.95784	BST2	TSS200
cg23630179	13	7.01502e-05	1	0.6	0.364155	0.835845	52.8497	42.5306	10.3191	COL4A2	Body
cg18935349	X	7.02691e-05	1	0.6	0.364155	0.835845	54.6899	44.3713	10.3187	MAGEE2;MAGEE2	5'UTR;1stExon
cg03612522	12	7.06006e-05	1	0.764286	0.561141	0.96743	49.0753	38.8193	10.256	CMKLR1;CMKLR1;CMKLR1	TSS200;TSS200;TSS200
cg01101527	3	7.12539e-05	1	0.664286	0.436882	0.891689	49.6995	39.4322	10.2673
cg12981270	19	7.12861e-05	1	0.864286	0.702802	1	53.2155	64.0111	-10.7956	GRIK5	Body
cg24863815	19	7.13389e-05	1	0.707143	0.488359	0.925926	38.3952	49.6286	-11.2334	NFIC;NFIC	Body;Body
cg13262159	11	7.13489e-05	1	0.557143	0.318475	0.795811	72.5045	63.2627	9.2418
cg06426612	6	7.16964e-05	1	0.764286	0.561141	0.96743	54.2319	64.9448	-10.7129	EYS	Body
cg06248560	18	7.18313e-05	1	0.671429	0.445289	0.897568	9.8811	17.3452	-7.46409	BRUNOL4;BRUNOL4;BRUNOL4;BRUNOL4	Body;Body;Body;Body
cg09368836	10	7.18633e-05	1	0.585714	0.348686	0.822743	88.0369	81.633	6.40387
cg11854504	10	7.21089e-05	1	0.828571	0.649716	1	27.2256	37.7798	-10.5542	EMX2OS	Body
cg15027633	6	7.32419e-05	1	0.807143	0.619296	0.99499	71.8367	62.5276	9.30907
cg27414481	11	7.33027e-05	1	0.921429	0.796235	1	58.5036	48.2647	10.2389	PRKCDBP	TSS1500
cg17526573	2	7.39867e-05	1	0.685714	0.462307	0.909121	33.3046	44.3299	-11.0253	NRXN1;NRXN1;NRXN1;NRXN1	Body;1stExon;5'UTR;Body
cg02946903	11	7.45683e-05	1	0.671429	0.445289	0.897568	53.7551	43.4605	10.2945
cg08717396	6	7.48993e-05	1	0.835714	0.660081	1	11.0515	18.7944	-7.74287	HIST1H2BJ;HIST1H2AG	TSS1500;TSS200
cg06610484	6	7.51025e-05	1	0.778571	0.580157	0.976986	20.6956	30.3823	-9.68678	MCHR2;MCHR2;MCHR2	TSS200;5'UTR;1stExon
cg18595800	16	7.53607e-05	1	0.642857	0.412061	0.873653	13.255	21.5186	-8.26362	ATP2A1;ATP2A1	Body;Body
cg19156875	17	7.55763e-05	1	0.814286	0.629328	0.999243	36.0942	47.2361	-11.1419	MAPT;MAPT;MAPT;MAPT;LOC100130148;MAPT;MAPT	5'UTR;5'UTR;5'UTR;5'UTR;Body;5'UTR;5'UTR
cg12938068	13	7.57008e-05	1	0.814286	0.629328	0.999243	19.0783	28.4954	-9.41701
cg11655629	7	7.69032e-05	1	0.678571	0.453764	0.903379	6.71886	13.2843	-6.56548
cg17003204	X	7.70418e-05	1	0.792857	0.599535	0.98618	80.7905	87.4409	-6.6504	TCEAL3;TCEAL3	TSS1500;TSS1500
cg20443778	2	7.73699e-05	1	0.8	0.609366	0.990634	8.99824	16.1991	-7.20091	LRP1B	Body
cg19147015	6	7.74544e-05	1	0.514286	0.274947	0.753624	85.0616	90.7524	-5.69072	TRIM39;TRIM39	Body;Body
cg07569216	15	7.74643e-05	1	0.764286	0.561141	0.96743	35.2115	46.3047	-11.0931	ONECUT1	Body
cg12204337	5	7.74736e-05	1	0.864286	0.702802	1	77.7469	69.2685	8.47834	GPR98;GPR98	Body;Body
cg07017532	1	7.79453e-05	1	0.742857	0.533255	0.952459	84.1043	90.0155	-5.91125
cg09535960	8	7.83329e-05	1	0.835714	0.660081	1	67.0788	57.3321	9.74666	LOXL2	Body
cg06217827	11	7.89008e-05	1	0.757143	0.551763	0.962523	74.3129	82.2583	-7.94543	PELI3;PELI3	Body;Body
cg07588018	11	7.91979e-05	1	0.542857	0.303729	0.781985	75.9952	67.2585	8.73675	TRIM3;TRIM3	Body;Body
cg20979296	4	7.92601e-05	1	0.635714	0.403918	0.867511	22.3172	14.6439	7.67334	DDX60L	TSS200
cg12030842	11	7.92642e-05	1	0.735714	0.524122	0.947306	70.9749	79.5143	-8.53942	MUC2	Body
cg11331803	8	7.94181e-05	1	0.635714	0.403918	0.867511	67.6158	57.92	9.69582	BIN3	Body
cg19517378	4	7.9507e-05	1	0.707143	0.488359	0.925926	1.8863	6.91244	-5.02614	LIN54;LIN54;LIN54	5'UTR;TSS200;TSS200
cg07982740	20	7.96928e-05	1	0.892857	0.747918	1	65.6486	55.8004	9.84828	WFDC3	Body
cg24536782	8	8.02482e-05	1	0.721429	0.50609	0.936767	55.9244	66.4406	-10.5162
cg06242330	X	8.05843e-05	1	0.564286	0.325937	0.802634	83.1961	75.7234	7.47265	UBA1;UBA1;INE1	Body;Body;TSS1500
cg19679123	15	8.14194e-05	1	0.907143	0.771604	1	76.7709	68.1599	8.611	SMAD3;SMAD3;SMAD3	Body;TSS200;5'UTR
cg05113908	X	8.16128e-05	1	0.671429	0.445289	0.897568	13.6098	7.51393	6.09586	GYG2;GYG2	5'UTR;5'UTR
cg03623264	10	8.17181e-05	1	0.685714	0.462307	0.909121	59.0651	48.8901	10.175
cg07565499	1	8.17284e-05	1	0.9	0.759654	1	35.9829	26.5817	9.40118	PTPRF;PTPRF	Body;Body
cg02637352	5	8.22468e-05	1	0.735714	0.524122	0.947306	31.169	22.2782	8.89088	FLJ41603	5'UTR
cg22085539	6	8.29431e-05	1	0.757143	0.551763	0.962523	12.8719	21.0048	-8.13284	POU3F2	1stExon
cg22221870	21	8.31583e-05	1	0.7	0.479604	0.920396	10.5097	18.0739	-7.56429	FAM3B;FAM3B;FAM3B;FAM3B	1stExon;5'UTR;1stExon;5'UTR
cg19471466	1	8.33752e-05	1	0.607143	0.371982	0.842303	17.7862	10.8989	6.88732
cg04606367	7	8.45432e-05	1	0.757143	0.551763	0.962523	35.7196	46.7913	-11.0717
cg26615813	3	8.45489e-05	1	0.585714	0.348686	0.822743	39.0693	29.4156	9.65378	STAC	1stExon
cg15017411	7	8.48699e-05	1	0.764286	0.561141	0.96743	52.9029	42.6661	10.2368	FLJ36031	TSS200
cg19519747	2	8.50883e-05	1	0.842857	0.670565	1	38.7066	49.8585	-11.152	MIR10B	TSS1500
cg08132931	2	8.54901e-05	1	0.721429	0.50609	0.936767	21.2794	30.9956	-9.71622	ADD2;ADD2;ADD2;ADD2;ADD2	5'UTR;5'UTR;5'UTR;5'UTR;5'UTR
cg18234145	12	8.56386e-05	1	0.628571	0.395839	0.861304	14.9457	8.5975	6.34816	LGR5;LGR5	1stExon;5'UTR
cg27659796	17	8.5832e-05	1	0.692857	0.47092	0.914794	45.1243	56.2437	-11.1194	ABR;ABR	Body;5'UTR
cg02613827	4	8.58769e-05	1	0.892857	0.747918	1	29.0443	39.6872	-10.643
cg04980590	5	8.67597e-05	1	0.721429	0.50609	0.936767	39.5399	29.86	9.67986
cg22539294	3	8.70924e-05	1	0.757143	0.551763	0.962523	71.1307	61.8151	9.31552	ZBBX	Body
cg18998000	X	8.74754e-05	1	0.557143	0.318475	0.795811	13.6638	7.5727	6.09113	IRAK1;IRAK1;IRAK1	Body;Body;Body
cg15462887	11	8.77401e-05	1	0.878571	0.725022	1	26.8894	37.3125	-10.4231	BDNF	TSS1500
cg09895009	1	8.78981e-05	1	0.85	0.681176	1	19.5596	28.9865	-9.42693	LCE3A	TSS1500
cg23888462	4	8.79508e-05	1	0.707143	0.488359	0.925926	29.21	20.5823	8.62766	CAMK2D;CAMK2D;CAMK2D;CAMK2D;CAMK2D;CAMK2D	TSS1500;TSS1500;TSS1500;TSS1500;TSS1500;TSS1500
cg13988851	13	8.80355e-05	1	0.7	0.479604	0.920396	16.7777	25.7042	-8.92652	SLITRK1	TSS200
cg15865511	2	8.80405e-05	1	0.514286	0.274947	0.753624	86.7556	80.1006	6.65495
cg09435617	6	8.80719e-05	1	0.735714	0.524122	0.947306	34.9571	45.9765	-11.0195	ZNF311	TSS1500
cg20098738	6	8.85575e-05	1	0.714286	0.497188	0.931384	63.2172	53.2575	9.95975
cg08082879	7	8.90202e-05	1	0.735714	0.524122	0.947306	44.4934	34.5102	9.98318
cg17901463	1	8.92554e-05	1	0.610714	0.375919	0.845509	25.5019	17.38	8.12183	GSTM1;GSTM1;GSTM1;GSTM1	1stExon;5'UTR;1stExon;5'UTR
cg22190538	17	9.01529e-05	1	0.671429	0.445289	0.897568	83.8427	89.7785	-5.93583	SDK2	Body
cg14412282	13	9.0373e-05	1	0.828571	0.649716	1	26.5775	36.9532	-10.3757
cg24927800	2	9.03806e-05	1	0.714286	0.497188	0.931384	42.6431	32.7678	9.87522	DES	1stExon
cg23739027	6	9.0423e-05	1	0.55	0.311072	0.788928	78.8718	70.6373	8.23452	EHMT2;EHMT2	Body;Body
cg22451002	X	9.04283e-05	1	0.671429	0.445289	0.897568	73.4441	81.5032	-8.05904	TKTL1;TEX28;TKTL1	TSS1500;TSS200;TSS1500
cg23684249	4	9.04459e-05	1	0.664286	0.436882	0.891689	30.4837	41.2189	-10.7353	SHISA3;SHISA3	1stExon;5'UTR
cg24863335	18	9.06844e-05	1	0.871429	0.713833	1	40.6413	51.7821	-11.1408	NETO1	TSS1500
cg05171761	15	9.07625e-05	1	0.842857	0.670565	1	74.9524	66.124	8.82839	SNORD115-10	TSS1500
cg12293347	8	9.0984e-05	1	0.728571	0.515068	0.942075	44.2855	55.3953	-11.1098
cg15453392	3	9.1094e-05	1	0.757143	0.551763	0.962523	15.4721	24.1249	-8.65281
cg06954679	12	9.13049e-05	1	0.678571	0.453764	0.903379	76.0983	67.434	8.6643
cg25989556	13	9.14442e-05	1	0.757143	0.551763	0.962523	76.7283	84.1652	-7.43686
cg23448505	19	9.14639e-05	1	0.721429	0.50609	0.936767	16.4793	25.3302	-8.85097	HKR1	5'UTR
cg17876806	6	9.1548e-05	1	0.657143	0.428542	0.885743	24.4013	16.449	7.95229
cg07090401	11	9.17068e-05	1	0.942857	0.835506	1	20.8257	30.435	-9.60929
cg06122635	2	9.22387e-05	1	0.728571	0.515068	0.942075	21.822	31.5796	-9.75761
cg13632218	10	9.23309e-05	1	0.692857	0.47092	0.914794	64.9715	55.1373	9.83415	JAKMIP3	3'UTR
cg03352287	1	9.23406e-05	1	0.728571	0.515068	0.942075	10.7996	18.3942	-7.59464	CRCT1	3'UTR
cg05056638	8	9.24612e-05	1	0.735714	0.524122	0.947306	24.0485	34.1122	-10.0636
cg20430263	17	9.24625e-05	1	0.814286	0.629328	0.999243	66.887	57.1957	9.69137
cg00067141	15	9.25594e-05	1	0.642857	0.412061	0.873653	7.72582	14.5122	-6.78635	ARHGAP11B	3'UTR
cg12614702	X	9.2611e-05	1	0.778571	0.580157	0.976986	18.2978	11.3462	6.95157	SLC35A2;SLC35A2;SLC35A2;SLC35A2;SLC35A2	5'UTR;1stExon;5'UTR;TSS200;1stExon
cg24954895	5	9.31303e-05	1	0.771429	0.570605	0.972252	30.5332	41.2577	-10.7245	PCDHGA4;PCDHGA9;PCDHGA1;PCDHGB1;PCDHGB6;PCDHGA11;PCDHGA11;PCDHGA11;PCDHGB3;PCDHGA11;PCDHGB7;PCDHGA6;PCDHGA8;PCDHGA11;PCDHGA10;PCDHGA5;PCDHGB4;PCDHGA3;PCDHGA11;PCDHGA2;PCDHGA7;PCDHGB2;PCDHGB5	Body;Body;Body;Body;Body;5'UTR;5'UTR;5'UTR;Body;1stExon;Body;Body;Body;1stExon;Body;Body;Body;Body;1stExon;Body;Body;Body;Body
cg10455938	22	9.34235e-05	1	0.742857	0.533255	0.952459	42.3642	53.486	-11.1218	CACNA1I;CACNA1I	Body;Body
cg02877261	4	9.3559e-05	1	0.635714	0.403918	0.867511	21.8101	31.5585	-9.74837
cg04122358	8	9.41673e-05	1	0.678571	0.453764	0.903379	28.595	39.1495	-10.5544
cg20590161	X	9.52155e-05	1	0.721429	0.50609	0.936767	14.0978	7.94009	6.15768	FAAH2;FAAH2	5'UTR;1stExon
cg19616372	X	9.55487e-05	1	0.757143	0.551763	0.962523	18.9375	11.8821	7.0554	DLG3;DLG3;DLG3	Body;Body;TSS200
cg06952379	6	9.57231e-05	1	0.721429	0.50609	0.936767	54.9248	65.4468	-10.5221
cg05116382	11	9.57325e-05	1	0.864286	0.702802	1	35.9379	46.9542	-11.0163	ACTN3	Body
cg06594404	4	9.57552e-05	1	0.671429	0.445289	0.897568	48.0539	37.9541	10.0997
cg21550016	2	9.61893e-05	1	0.742857	0.533255	0.952459	29.9718	40.6337	-10.6618	PAX8;PAX8;PAX8;PAX8;PAX8;LOC440839;LOC654433	Body;Body;Body;Body;Body;Body;TSS1500
cg14551952	2	9.62613e-05	1	0.864286	0.702802	1	58.9676	69.0988	-10.1312	INHBB	Body
cg12091331	8	9.64143e-05	1	0.814286	0.629328	0.999243	59.392	49.2971	10.0949	PLAT;PLAT	TSS200;TSS200
cg00729461	X	9.65456e-05	1	0.635714	0.403918	0.867511	14.9322	8.61511	6.3171	CCDC160;CCDC160	5'UTR;1stExon
cg24395801	1	9.66103e-05	1	0.678571	0.453764	0.903379	20.682	30.2432	-9.56122	COL24A1	TSS1500
cg15339960	5	9.711e-05	1	0.728571	0.515068	0.942075	39.5419	50.6382	-11.0963	HCN1	Body
cg23069677	1	9.71638e-05	1	0.892857	0.747918	1	12.7761	20.8193	-8.04321	LSM10	TSS200
cg16491319	8	9.75027e-05	1	0.821429	0.639467	1	72.8334	63.7605	9.07289	MYOM2	Body
cg00459623	2	9.76258e-05	1	0.728571	0.515068	0.942075	61.851	71.6451	-9.79409
cg05479376	X	9.76299e-05	1	0.685714	0.462307	0.909121	5.93875	12.1938	-6.25503	ARSD;ARSD	TSS200;TSS200
cg17558573	10	9.7676e-05	1	0.764286	0.561141	0.96743	27.7521	38.2064	-10.4544	H2AFY2	TSS200
cg00067606	18	9.76805e-05	1	0.75	0.542468	0.957532	36.1687	47.1822	-11.0135	ADCYAP1;ADCYAP1	Body;Body
cg02367736	1	9.80394e-05	1	0.65	0.420269	0.879731	30.6607	41.3664	-10.7057	MOSC2	TSS200
cg09849871	14	9.81463e-05	1	0.642857	0.412061	0.873653	57.8156	47.6832	10.1324	C14orf102;C14orf102	5'UTR;Body
cg27405988	3	9.83732e-05	1	0.757143	0.551763	0.962523	71.1676	61.9064	9.26116
cg27018984	15	9.85123e-05	1	0.614286	0.379872	0.8487	82.7284	88.8931	-6.16478	TTLL13	Body
cg18092665	7	9.88991e-05	1	0.65	0.420269	0.879731	90.6615	85.0431	5.61837
cg04862340	16	9.89057e-05	1	0.735714	0.524122	0.947306	36.5226	47.5408	-11.0182	A2BP1;A2BP1	5'UTR;5'UTR
cg02041981	7	9.8908e-05	1	0.707143	0.488359	0.925926	85.1033	78.1082	6.99505	PTPRN2;PTPRN2;PTPRN2	Body;Body;Body
cg26014634	17	9.89793e-05	1	0.685714	0.462307	0.909121	28.8773	39.4299	-10.5527
cg14677130	5	9.90831e-05	1	0.892857	0.747918	1	81.5625	73.8437	7.71876	EGFLAM;EGFLAM;EGFLAM;EGFLAM	Body;5'UTR;Body;Body
cg04798303	17	9.91714e-05	1	0.792857	0.599535	0.98618	72.1485	63.0008	9.14773	MIR635;WIPI1	TSS1500;Body
cg16237565	15	9.94001e-05	1	0.657143	0.428542	0.885743	89.3019	83.3199	5.98207	PCSK6;PCSK6;PCSK6;PCSK6;PCSK6;PCSK6;PCSK6	Body;Body;Body;Body;Body;Body;Body
cg10799208	Y	9.98923e-05	1	0.557143	0.318475	0.795811	80.189	86.8982	-6.7092	TTTY10	TSS1500
cg26567001	17	0.000100104	1	0.628571	0.395839	0.861304	62.121	52.1541	9.96694	TBC1D16	Body
cg20814026	2	0.00010013	1	0.75	0.542468	0.957532	21.2385	13.8084	7.43009	ANKRD53;ANKRD53	TSS200;TSS200
cg05353131	15	0.000101141	1	<0.50	<0.26	<0.74	7.91711	14.7239	-6.8068	OAZ2	TSS200
cg07319199	2	0.000101363	1	0.585714	0.348686	0.822743	53.6218	43.4558	10.1659	ANTXR1;ANTXR1;ANTXR1	Body;Body;Body
cg06091881	21	0.000101581	1	0.585714	0.348686	0.822743	45.0799	56.1149	-11.0351
cg06952790	5	0.000101752	1	0.685714	0.462307	0.909121	83.6781	76.3891	7.28902
cg03345145	18	0.000101861	1	0.771429	0.570605	0.972252	80.7934	72.9418	7.8516	ACAA2	TSS1500
cg24358599	8	0.00010232	1	0.778571	0.580157	0.976986	85.5519	78.6685	6.88334	NSMCE2	Body
cg09000583	17	0.000102384	1	0.771429	0.570605	0.972252	50.6476	61.4434	-10.7958	HOXB13	3'UTR
cg20072171	3	0.000102715	1	0.657143	0.428542	0.885743	42.8851	53.9526	-11.0676	FEZF2	Body
cg21781706	1	0.000102797	1	0.778571	0.580157	0.976986	63.5269	73.0868	-9.55984	ACOT7;ACOT7	Body;Body
cg09119967	20	0.00010368	1	0.778571	0.580157	0.976986	21.6431	31.3159	-9.67279	C20orf103	TSS1500
cg25632648	11	0.000103753	1	0.857143	0.691919	1	5.14903	11.1484	-5.99933	KCTD21;USP35	TSS200;TSS200
cg07425885	17	0.000104374	1	0.692857	0.47092	0.914794	12.9828	21.0425	-8.05972
cg00063477	Y	0.000104602	1	0.778571	0.580157	0.976986	77.6766	84.8865	-7.20986	EIF1AY	Body
cg04159903	5	0.000104743	1	0.921429	0.796235	1	56.6656	46.5376	10.128
cg17342469	22	0.000104843	1	0.857143	0.691919	1	80.3842	72.4697	7.91452
cg02061007	1	0.000104975	1	0.642857	0.412061	0.873653	88.8123	82.7201	6.09215	LUZP1;LUZP1	5'UTR;5'UTR
cg27143688	14	0.000104992	1	0.735714	0.524122	0.947306	39.4502	50.5019	-11.0517
cg17253835	13	0.000105077	1	0.764286	0.561141	0.96743	79.918	71.9224	7.99564	DACH1;DACH1;DACH1	Body;Body;Body
cg01565320	4	0.000105089	1	0.657143	0.428542	0.885743	26.6244	36.9234	-10.299	SHISA3	TSS200
cg15579587	2	0.000105209	1	0.685714	0.462307	0.909121	7.40493	14.0561	-6.6512	LRRFIP1;LRRFIP1;LRRFIP1;LRRFIP1;LRRFIP1	TSS1500;TSS1500;TSS1500;TSS1500;Body
cg05534333	X	0.000105239	1	0.835714	0.660081	1	11.8592	6.17509	5.6841	LAGE3	Body
cg05279413	7	0.000105453	1	0.807143	0.619296	0.99499	6.90042	13.4087	-6.5083	MAFK	5'UTR
cg07851262	19	0.000105908	1	0.8	0.609366	0.990634	44.745	55.7654	-11.0204	SEMA6B	Body
cg12626698	10	0.000106201	1	0.7	0.479604	0.920396	73.2411	81.2824	-8.04139	SYCE1	5'UTR
cg27329533	16	0.000106396	1	0.657143	0.428542	0.885743	4.7364	10.6013	-5.86489	ACSF3;ACSF3;ACSF3;ACSF3	Body;5'UTR;5'UTR;1stExon
cg04010471	13	0.00010641	1	0.707143	0.488359	0.925926	16.0567	9.55038	6.50633
cg25797055	4	0.00010654	1	0.635714	0.403918	0.867511	14.4134	8.22005	6.19334	UCP1	TSS200
cg02113641	13	0.000106956	1	0.742857	0.533255	0.952459	16.1755	24.8955	-8.72001	PABPC3	TSS200
cg23921545	4	0.000107398	1	0.821429	0.639467	1	42.4542	53.5019	-11.0478
cg20229496	19	0.000107641	1	0.835714	0.660081	1	15.9249	9.44617	6.47871
cg16235843	11	0.000107891	1	0.657143	0.428542	0.885743	71.3541	79.7181	-8.36408
cg26544072	6	0.000108007	1	0.685714	0.462307	0.909121	12.4805	20.4107	-7.93023	HLA-G	Body
cg07217710	8	0.000108224	1	0.75	0.542468	0.957532	54.1611	64.6856	-10.5245	TRAPPC9;TRAPPC9	Body;Body
cg25443851	5	0.000108235	1	0.828571	0.649716	1	31.3748	42.0791	-10.7043
cg26258120	14	0.000108333	1	0.621429	0.387824	0.855033	44.0016	34.1209	9.88067
cg26388009	X	0.000108661	1	0.7	0.479604	0.920396	71.8992	80.1676	-8.26846	NOX1;NOX1	3'UTR;3'UTR
cg23048051	4	0.000108707	1	0.757143	0.551763	0.962523	70.7713	61.5081	9.26317	BST1	Body
cg03422552	1	0.000109671	1	0.828571	0.649716	1	46.2539	57.2149	-10.961
cg25602718	1	0.000109956	1	0.75	0.542468	0.957532	72.5825	63.5281	9.05446
cg20371650	X	0.000110024	1	0.792857	0.599535	0.98618	20.5404	13.2528	7.28762	PRAF2	Body
cg09947026	4	0.000110307	1	0.585714	0.348686	0.822743	85.5264	78.6638	6.8626	USP46;USP46	Body;TSS200
cg09139287	1	0.000110312	1	0.75	0.542468	0.957532	39.193	29.63	9.56297	LOC643837	Body
cg03071582	6	0.000110844	1	0.664286	0.436882	0.891689	33.4929	44.316	-10.8231
cg07964754	16	0.000111172	1	0.578571	0.341042	0.816101	55.8924	45.7787	10.1137	COTL1	Body
cg10461004	4	0.000111185	1	0.714286	0.497188	0.931384	4.44875	10.2097	-5.76098	LOC285548	TSS200
cg02030008	7	0.000112102	1	0.721429	0.50609	0.936767	19.4008	28.6824	-9.28168	PTPRN2;PTPRN2;PTPRN2	Body;Body;Body
cg10719746	19	0.000112207	1	0.857143	0.691919	1	58.2117	48.1465	10.0652	MIMT1;PEG3;PEG3;ZIM2;PEG3;PEG3;ZIM2;ZIM2	TSS1500;5'UTR;5'UTR;5'UTR;5'UTR;5'UTR;5'UTR;5'UTR
cg22609618	1	0.000112428	1	0.614286	0.379872	0.8487	64.3116	54.5175	9.79411	CDC14A;CDC14A;CDC14A	Body;Body;Body
cg01469864	5	0.000112592	1	0.7	0.479604	0.920396	52.4805	42.3629	10.1176	CPLX2;CPLX2	5'UTR;5'UTR
cg12935118	X	0.000112904	1	0.642857	0.412061	0.873653	14.6013	8.38683	6.21444	SMARCA1;SMARCA1	Body;Body
cg23593167	1	0.000112918	1	0.621429	0.387824	0.855033	27.6274	37.9936	-10.3662	MOSC2;MOSC2	1stExon;5'UTR
cg03723497	5	0.000113375	1	0.642857	0.412061	0.873653	19.8213	12.6634	7.15796	TNFAIP8	TSS1500
cg18783429	5	0.0001134	1	0.742857	0.533255	0.952459	37.015	27.6413	9.37373
cg10182287	14	0.000113495	1	0.714286	0.497188	0.931384	56.3124	46.213	10.0994	ATXN3;ATXN3;ATXN3;ATXN3;ATXN3;ATXN3;ATXN3;ATXN3;ATXN3;ATXN3;ATXN3;ATXN3;ATXN3;ATXN3;ATXN3;ATXN3;ATXN3;ATXN3;ATXN3;ATXN3;ATXN3;ATXN3;ATXN3;ATXN3;ATXN3;ATXN3;ATXN3;ATXN3;ATXN3;ATXN3;ATXN3;ATXN3	Body;Body;Body;Body;Body;Body;Body;Body;Body;Body;Body;Body;Body;Body;Body;Body;Body;Body;Body;Body;Body;Body;Body;Body;Body;Body;Body;Body;Body;Body;Body;Body
cg19411008	17	0.000114321	1	0.6	0.364155	0.835845	2.6588	7.8408	-5.182
cg22793067	5	0.000114433	1	0.835714	0.660081	1	58.1601	68.2978	-10.1377
cg20086657	17	0.000114835	1	0.657143	0.428542	0.885743	18.4584	27.5676	-9.10919
cg25633678	8	0.000114926	1	0.721429	0.50609	0.936767	44.0243	55.0169	-10.9926
cg17168838	19	0.000115243	1	0.892857	0.747918	1	9.96612	17.2656	-7.29944	LENG1	TSS200
cg17685579	13	0.000115789	1	0.921429	0.796235	1	49.9893	60.7619	-10.7726
cg20361205	17	0.000116404	1	0.671429	0.445289	0.897568	71.1319	61.9356	9.19632	MIF4GD	3'UTR
cg27010096	5	0.000116955	1	0.685714	0.462307	0.909121	71.7143	79.9896	-8.27533	SLC12A7	Body
cg05404009	16	0.000117069	1	0.607143	0.371982	0.842303	86.0227	79.2928	6.72996	CMTM4;CMTM4	Body;Body
cg20950465	1	0.000117418	1	0.671429	0.445289	0.897568	20.1357	29.5153	-9.37964	GPX7	1stExon
cg17928883	5	0.000117628	1	0.557143	0.318475	0.795811	18.8634	11.8794	6.98402
cg16938805	11	0.000117959	1	0.728571	0.515068	0.942075	40.5336	51.5336	-11	DBX1	TSS200
cg00544901	19	0.000118818	1	0.742857	0.533255	0.952459	12.7618	20.7182	-7.95646	RPS11	TSS1500
cg07934321	14	0.000119478	1	0.85	0.681176	1	37.3551	27.9716	9.38348
cg07889003	6	0.000119634	1	0.714286	0.497188	0.931384	34.625	45.4664	-10.8414	HLA-DRB1	3'UTR
cg10359347	2	0.000119919	1	0.685714	0.462307	0.909121	53.0901	63.6477	-10.5576	GPR113;GPR113;GPR113	Body;Body;Body
cg09462445	2	0.000119978	1	0.6	0.364155	0.835845	7.6206	14.2834	-6.66275	IGFBP5	Body
cg26218983	11	0.000120257	1	0.642857	0.412061	0.873653	40.5674	30.9373	9.63011	ZC3H12C	Body
cg13784621	6	0.000120525	1	0.757143	0.551763	0.962523	23.8321	16.0504	7.78176	SCAND3	TSS1500
cg16120147	8	0.00012217	1	0.742857	0.533255	0.952459	52.5378	42.4535	10.0843	LYNX1;LYNX1	Body;TSS1500
cg09489844	17	0.000122184	1	0.685714	0.462307	0.909121	95.5007	91.3925	4.10819	MAFG;MAFG	Body;Body
cg10276465	22	0.00012252	1	0.671429	0.445289	0.897568	18.6719	27.7884	-9.11659	FAM109B	5'UTR
cg20120218	3	0.000122931	1	0.678571	0.453764	0.903379	44.297	34.4509	9.8461	CADM2;CADM2	Body;Body
cg14819504	2	0.000123538	1	0.714286	0.497188	0.931384	8.95082	15.9602	-7.00933	LY75	TSS200
cg13376960	19	0.000124043	1	0.642857	0.412061	0.873653	66.5752	56.9816	9.59366	FCGBP	Body
cg19863210	8	0.000124403	1	0.557143	0.318475	0.795811	40.8306	31.195	9.63561	DENND3	5'UTR
cg08273995	4	0.000124563	1	0.821429	0.639467	1	41.1055	52.0784	-10.9729	SORCS2	Body
cg20594671	2	0.000125022	1	0.8	0.609366	0.990634	73.8824	81.7557	-7.87335	SNTG2	Body
cg18192919	10	0.000125161	1	0.742857	0.533255	0.952459	19.128	28.312	-9.18397	TMEM26;TMEM26	1stExon;5'UTR
cg02031121	15	0.000125349	1	0.628571	0.395839	0.861304	88.5594	82.4598	6.09955	MAPK6	5'UTR
cg11942206	19	0.00012567	1	0.535714	0.296445	0.774983	63.2718	53.4628	9.80902	PSG1	TSS200
cg12163800	17	0.000125844	1	0.671429	0.445289	0.897568	86.7602	91.9475	-5.18726	RHBDF2;RHBDF2	Body;Body
cg12213037	1	0.000126271	1	0.814286	0.629328	0.999243	59.2338	69.2152	-9.98133	SLC35E2	Body
cg10790575	12	0.00012649	1	0.821429	0.639467	1	35.8764	46.7401	-10.8638	GALNT9	Body
cg11193462	1	0.000126631	1	0.692857	0.47092	0.914794	14.1329	22.3628	-8.22992
cg20267322	1	0.000126701	1	0.75	0.542468	0.957532	83.8259	76.6442	7.18172	C1orf198;C1orf198;C1orf198	Body;Body;TSS1500
cg20010012	5	0.000127172	1	0.835714	0.660081	1	10.8383	18.3144	-7.4761	OXCT1	Body
cg17093212	7	0.000128017	1	0.757143	0.551763	0.962523	7.13427	13.6372	-6.5029	MEOX2	TSS200
cg22535849	7	0.000128967	1	0.614286	0.379872	0.8487	42.007	32.3102	9.69689	SDK1	Body
cg22926931	11	0.000129032	1	0.75	0.542468	0.957532	33.1619	43.8871	-10.7252	MYOD1	Body
cg07848636	7	0.000129172	1	0.75	0.542468	0.957532	78.4181	85.4168	-6.99871	NOM1	Body
cg10915099	14	0.000129457	1	0.778571	0.580157	0.976986	54.3662	44.3041	10.0621
cg03132773	16	0.000129465	1	0.792857	0.599535	0.98618	10.7424	18.1868	-7.44438	HS3ST2	TSS1500
cg21553596	21	0.000129524	1	0.728571	0.515068	0.942075	14.5131	22.8128	-8.2997	FAM3B;FAM3B	TSS200;TSS200
cg13349606	18	0.000129725	1	0.828571	0.649716	1	56.3158	66.5727	-10.2569	MAPRE2;MAPRE2;MAPRE2;MAPRE2	Body;3'UTR;3'UTR;3'UTR
cg11258089	5	0.000129996	1	0.728571	0.515068	0.942075	12.4412	20.286	-7.84481	PDE4D;PDE4D	Body;TSS200
cg00462430	1	0.000130132	1	0.942857	0.835506	1	74.6101	65.8792	8.73088	SIPA1L2	Body
cg05588903	16	0.000130488	1	0.878571	0.725022	1	82.7586	75.3711	7.38746	CRISPLD2	5'UTR
cg25420101	5	0.000130784	1	0.65	0.420269	0.879731	37.951	28.5518	9.39918	WDR41	Body
cg11791052	4	0.000131091	1	0.75	0.542468	0.957532	74.1422	65.3526	8.78955
cg06494592	3	0.00013113	1	0.6	0.364155	0.835845	15.0627	23.4702	-8.40752
cg17389519	10	0.00013133	1	0.857143	0.691919	1	39.0048	49.9318	-10.9271	PTF1A	TSS1500
cg18791048	2	0.0001314	1	0.671429	0.445289	0.897568	79.6235	71.6593	7.96424	ASB18	Body
cg14909603	15	0.000131657	1	0.55	0.311072	0.788928	10.3471	17.6876	-7.34044	OAZ2	Body
cg26196133	X	0.000132165	1	0.714286	0.497188	0.931384	36.2635	47.1181	-10.8546	GRPR	TSS200
cg18921980	2	0.00013326	1	0.607143	0.371982	0.842303	12.7694	20.6768	-7.90745
cg00854817	12	0.000133394	1	0.921429	0.796235	1	49.798	60.5099	-10.7119
cg16120422	12	0.000133657	1	0.942857	0.835506	1	11.7874	19.4683	-7.68088	CCDC42B	Body
cg13368923	6	0.000133755	1	0.792857	0.599535	0.98618	37.9665	48.8633	-10.8968
cg20413415	7	0.000133984	1	0.65	0.420269	0.879731	89.2019	83.2857	5.91619	HECW1	Body
cg08214328	X	0.000135725	1	0.614286	0.379872	0.8487	15.279	8.98069	6.2983	CTPS2;CTPS2;CTPS2	TSS200;TSS1500;TSS1500
cg23717805	13	0.000135733	1	0.721429	0.50609	0.936767	9.60591	16.7462	-7.14031	TSC22D1;TSC22D1	TSS1500;Body
cg09472430	19	0.000135978	1	0.685714	0.462307	0.909121	23.0485	15.4223	7.62611
cg14867071	6	0.00013606	1	0.514286	0.274947	0.753624	10.7685	18.1977	-7.42922
cg10503202	11	0.000136823	1	0.55	0.311072	0.788928	19.1933	28.3471	-9.15382	DGKZ	TSS200
cg02083234	3	0.000136868	1	0.821429	0.639467	1	17.4507	26.2993	-8.84851	FEZF2	Body
cg17327184	1	0.000138472	1	0.921429	0.796235	1	9.75032	16.9197	-7.16933	PLEKHO1	TSS1500
cg06277657	7	0.000138618	1	0.835714	0.660081	1	19.9533	29.2251	-9.27173	DGKI	TSS1500
cg20324206	18	0.0001387	1	0.85	0.681176	1	48.2631	59.0302	-10.7671	ONECUT2	1stExon
cg21639410	21	0.000139134	1	0.814286	0.629328	0.999243	4.29499	9.93704	-5.64205	CBR3	1stExon
cg21573200	5	0.000139648	1	0.7	0.479604	0.920396	11.089	18.5853	-7.49623
cg20271300	X	0.000139664	1	0.735714	0.524122	0.947306	16.8876	10.2986	6.58897	FGF13;FGF13;FGF13;FGF13;FGF13;FGF13;FGF13	Body;1stExon;Body;5'UTR;Body;Body;Body
cg09874415	1	0.000139985	1	0.728571	0.515068	0.942075	53.4357	43.4044	10.0313	KIAA0319L	Body
cg15700437	1	0.000140638	1	0.785714	0.589799	0.981629	10.9719	18.4369	-7.46499	CRCT1	5'UTR
cg23877021	12	0.000141008	1	0.792857	0.599535	0.98618	76.9947	84.2466	-7.25181	RIMBP2	Body
cg16019809	10	0.000141449	1	0.55	0.311072	0.788928	13.344	21.3522	-8.00817	NKX1-2	TSS200
cg09219734	15	0.000142299	1	0.8	0.609366	0.990634	84.2607	89.9942	-5.7335	SNORD115-10;SNORD115-42	TSS1500;TSS1500
cg19726179	10	0.000142325	1	0.6	0.364155	0.835845	26.1062	36.1953	-10.0891	H2AFY2	5'UTR
cg27166993	12	0.000143182	1	0.564286	0.325937	0.802634	7.21612	2.59575	4.62038	LGR5	TSS1500
cg23069297	2	0.00014337	1	0.75	0.542468	0.957532	84.2547	77.2056	7.04907
cg27199384	16	0.000143617	1	0.707143	0.488359	0.925926	12.6022	20.4388	-7.83669	A2BP1;A2BP1;A2BP1	Body;Body;Body
cg24011260	7	0.000143632	1	0.785714	0.589799	0.981629	35.1548	45.923	-10.7683	DPP6;DPP6	1stExon;5'UTR
cg03779374	3	0.000143694	1	0.892857	0.747918	1	57.8756	47.9069	9.96874	ZBTB20;ZBTB20;ZBTB20;ZBTB20;ZBTB20;ZBTB20	5'UTR;TSS1500;5'UTR;TSS200;5'UTR;5'UTR
cg17095460	11	0.000143807	1	0.692857	0.47092	0.914794	23.484	33.252	-9.76799
cg21265341	X	0.000144093	1	0.807143	0.619296	0.99499	79.8328	86.5148	-6.68194	MAGEB16	TSS200
cg15388895	19	0.000144293	1	0.828571	0.649716	1	6.37978	12.628	-6.24825	ALDH16A1;ALDH16A1;PIH1D1	TSS1500;TSS1500;TSS200
cg21515656	8	0.000144296	1	0.692857	0.47092	0.914794	83.1368	75.8608	7.27605	FABP12	Body
cg06241292	3	0.000144713	1	0.892857	0.747918	1	59.3259	49.4012	9.92466	USP4;USP4;C3orf62	3'UTR;3'UTR;TSS200
cg02157463	16	0.000144777	1	0.785714	0.589799	0.981629	21.422	14.0689	7.35307	JPH3	Body
cg07380496	5	0.000144822	1	0.678571	0.453764	0.903379	3.75094	9.21201	-5.46107	MAP1B	1stExon
cg22608082	7	0.000144856	1	0.785714	0.589799	0.981629	32.6751	23.814	8.86104
cg21498547	8	0.000145179	1	0.557143	0.318475	0.795811	19.8038	12.7167	7.08713	DLGAP2	3'UTR
cg22348992	20	0.00014526	1	0.842857	0.670565	1	24.1726	34.0238	-9.8512	CHRNA4	Body
cg00466309	X	0.000145931	1	0.6	0.364155	0.835845	12.7857	6.98814	5.79753	LOC100131434;CXorf40A;CXorf40A	TSS1500;5'UTR;1stExon
cg22148389	3	0.000146201	1	0.785714	0.589799	0.981629	75.5327	66.9744	8.55824	GRM7;GRM7	Body;Body
cg07134368	1	0.000146318	1	0.625	0.391823	0.858177	41.2466	31.6462	9.6004	TSNAX-DISC1;DISC1;DISC1;DISC1;TSNAX-DISC1;DISC1;DISC1;DISC1;DISC1;TSNAX-DISC1;DISC1;DISC1;TSNAX-DISC1;DISC1;TSNAX-DISC1;DISC1;DISC1;DISC1;DISC1;DISC1;TSNAX-DISC1;TSNAX-DISC1;DISC1;DISC1;DISC1;DISC1;DISC1;TSNAX-DISC1;DISC1;DISC1;DISC1	Body;Body;Body;Body;Body;Body;Body;Body;Body;Body;Body;Body;Body;Body;Body;Body;Body;Body;Body;Body;Body;Body;Body;Body;Body;Body;Body;Body;Body;Body;Body
cg19129369	4	0.000146374	1	0.842857	0.670565	1	11.4897	19.0621	-7.57241	LRAT;LRAT	1stExon;5'UTR
cg26332552	3	0.000146378	1	0.685714	0.462307	0.909121	82.7024	75.3451	7.35731	MIR922;KIAA0226;KIAA0226	TSS1500;Body;Body
[truncated: 7,656 more rows]
